# Supplementary material for: 1-(4-Bromo­benz­yl)-2-(4-bromo­phen­yl)-1H-benzimidazole
Source: Acta Crystallogr Sect E Struct Rep Online. 2014 Apr 26;70(Pt 5):o610–1. doi: 10.1107/S1600536814009076 (PMC4011315; doi:10.1107/S1600536814009076)
Supplement: Supplementary file 2 [file e-70-0o610-Isup2.hkl]

# 
# h,k,l, Fc-squared, Fo-squared, sigma(Fo-squared) and status flag 
# 
data_I
_shelx_title ' mhj in  P-1' 
_shelx_refln_list_code          4 
_shelx_F_calc_maximum      297.48 
_exptl_crystal_F_000       871.83 
_reflns_d_resolution_high  0.7667 
 
loop_ 
 _symmetry_equiv_pos_as_xyz 
 'x, y, z' 
 '-x, -y, -z' 
 
_cell_length_a     9.7537 
_cell_length_b    10.5758 
_cell_length_c    17.8255 
_cell_angle_alpha  83.435 
_cell_angle_beta   81.702 
_cell_angle_gamma  75.621 
 
_shelx_F_squared_multiplier     1.000 
 
loop_ 
 _refln_index_h 
 _refln_index_k 
 _refln_index_l 
 _refln_F_squared_calc 
 _refln_F_squared_meas 
 _refln_F_squared_sigma 
 _refln_observed_status 
   1   0   0       47.82       52.37      1.37 o 
   2   0   0     1189.51     1102.53     14.88 o 
   3   0   0     1644.37     1615.51     23.44 o 
   4   0   0     2180.23     2524.37     40.50 o 
   5   0   0      285.29      256.86      8.02 o 
   6   0   0      711.21      772.13     15.98 o 
   7   0   0      448.46      449.91     14.51 o 
   8   0   0      266.06      247.32     13.28 o 
   9   0   0      236.49      243.19     19.47 o 
  10   0   0      443.97      494.55     25.03 o 
  11   0   0       13.32       36.99     21.52 o 
  12   0   0        0.89        9.49     17.95 o 
 -11   1   0       66.42       71.15     20.06 o 
 -10   1   0       39.48       23.74     14.37 o 
  -9   1   0       44.44       39.81     12.81 o 
  -8   1   0      119.37      129.56     11.21 o 
  -7   1   0        7.53        9.08      7.80 o 
  -6   1   0        3.68        0.38      4.24 o 
  -5   1   0      129.23      123.22      6.83 o 
  -4   1   0      801.83      808.44     15.15 o 
  -3   1   0     5048.75     5264.29     74.17 o 
  -2   1   0     8319.71     8665.77    120.82 o 
  -1   1   0       33.82       20.89      1.83 o 
   0   1   0     4811.52     4518.22    168.06 o 
   1   1   0     2380.58     2631.68     48.16 o 
   2   1   0      894.76      614.42     21.82 o 
   3   1   0     4470.82     4881.94    101.56 o 
   4   1   0     2156.77     2400.19     38.38 o 
   5   1   0      913.21      951.11     19.04 o 
   6   1   0     1394.86     1408.58     27.32 o 
   7   1   0        1.43        7.40      6.49 o 
   8   1   0      734.20      719.19     22.31 o 
   9   1   0      199.72      190.79     13.90 o 
  10   1   0       22.56       28.88     13.48 o 
  11   1   0      107.13      108.36     16.54 o 
  12   1   0        0.46      -18.50     18.50 o 
 -11   2   0       30.30       28.30     27.06 o 
 -10   2   0      122.83      121.15     16.17 o 
  -9   2   0       43.00       42.14     13.10 o 
  -8   2   0      348.48      356.07     14.12 o 
  -7   2   0      314.23      320.71     10.51 o 
  -6   2   0      747.46      788.01     15.17 o 
  -5   2   0     6590.91     6753.39     95.70 o 
  -4   2   0      576.02      644.88     11.89 o 
  -3   2   0        9.58       25.01      6.53 o 
  -2   2   0        0.98        1.24      2.76 o 
  -1   2   0    26262.23    26456.63    400.51 o 
   0   2   0      464.81      410.39      7.26 o 
   1   2   0     1302.91     1242.24     25.90 o 
   2   2   0    69581.90    69872.45   1224.36 o 
   3   2   0     6247.54     7237.91    182.59 o 
   4   2   0     3482.37     3408.24     71.59 o 
   5   2   0     3865.05     3680.37     58.22 o 
   6   2   0     2057.90     1976.15     32.99 o 
   7   2   0      116.80      107.87      8.55 o 
   8   2   0       66.92       71.54     10.05 o 
   9   2   0      501.33      481.10     18.88 o 
  10   2   0      153.77      126.20     14.02 o 
  11   2   0       41.01       49.48     15.36 o 
  12   2   0       19.25       18.89     17.57 o 
 -11   3   0      134.55      143.95     19.75 o 
 -10   3   0        3.56       -9.30     16.35 o 
  -9   3   0       39.96       49.39     13.71 o 
  -8   3   0        0.13        6.14     10.45 o 
  -7   3   0       97.03       90.31      8.38 o 
  -6   3   0       20.41       14.09      6.80 o 
  -5   3   0      483.50      496.49     13.45 o 
  -4   3   0     8109.58     7863.64    122.99 o 
  -3   3   0      413.38      481.97      9.56 o 
  -2   3   0     5374.86     5502.18     94.49 o 
  -1   3   0        0.98        2.83      3.41 o 
   0   3   0      934.42      895.73     15.12 o 
   1   3   0      213.17      236.92      7.35 o 
   2   3   0     1315.89     1505.61     27.79 o 
   3   3   0       10.12        2.01      2.77 o 
   4   3   0     1339.67     1334.13     25.54 o 
   5   3   0     5544.05     6103.70    125.14 o 
   6   3   0     7048.16     7114.54    124.71 o 
   7   3   0     2239.73     2180.39     67.00 o 
   8   3   0       18.96       18.04     13.56 o 
   9   3   0       62.85       61.31     15.93 o 
  10   3   0       15.32        5.49     17.39 o 
  11   3   0        0.71       -2.32     20.31 o 
  12   3   0        0.06       30.08     24.74 o 
 -10   4   0        6.34      -10.02     23.13 o 
  -9   4   0       85.96       59.43     14.18 o 
  -8   4   0      310.78      336.41     15.90 o 
  -7   4   0        4.86       14.73      9.07 o 
  -6   4   0     1565.56     1523.77     27.86 o 
  -5   4   0        9.75       10.50      5.91 o 
  -4   4   0     6128.50     6227.08     98.23 o 
  -3   4   0      828.51      873.21     15.16 o 
  -2   4   0      975.39      981.10     15.52 o 
  -1   4   0       10.48       19.78      4.33 o 
   0   4   0     2104.71     2135.69     37.28 o 
   1   4   0      216.01      237.06     10.01 o 
   2   4   0       91.12      123.84      5.44 o 
   3   4   0     2535.47     2963.43     53.67 o 
   4   4   0    25207.94    25819.32    453.03 o 
   5   4   0    10647.12    10970.20    207.73 o 
   6   4   0      851.11      778.25     24.23 o 
   7   4   0      517.08       -2.12      6.55 o 
   8   4   0       28.78       31.30     13.39 o 
   9   4   0        1.35       22.49     16.30 o 
  10   4   0       30.87       36.95     17.82 o 
  11   4   0        0.42       -1.40     20.66 o 
  12   4   0        0.42      -22.42     23.61 o 
 -10   5   0      233.99      212.08     28.80 o 
  -9   5   0      188.52      148.41     20.66 o 
  -8   5   0       48.89       60.28     11.33 o 
  -7   5   0       59.78       50.93     10.02 o 
  -6   5   0        0.97       -5.29      8.44 o 
  -5   5   0      141.79      146.74      7.02 o 
  -4   5   0       98.36      100.07      6.14 o 
  -3   5   0     1472.94     1440.84     22.87 o 
  -2   5   0       21.90       63.13     14.05 o 
  -1   5   0        8.62       12.57      5.01 o 
   0   5   0     9239.81     9654.28    166.80 o 
   1   5   0     3842.96     3886.80    100.90 o 
   2   5   0     4222.83     4000.47    119.47 o 
   3   5   0      702.70      771.71     22.11 o 
   4   5   0       34.41       59.82      5.45 o 
   5   5   0     2010.00     1929.20     37.03 o 
   6   5   0      908.77      933.06     24.42 o 
   7   5   0     1307.47     1353.76     41.00 o 
   8   5   0        0.82      -13.56     13.56 o 
   9   5   0        2.45       -9.55     15.46 o 
  10   5   0      192.74      172.26     21.38 o 
  11   5   0        0.11        1.37     21.77 o 
  12   5   0       96.25       84.38     24.94 o 
  -9   6   0        8.11        9.13     51.06 o 
  -8   6   0       40.70       79.40     24.06 o 
  -7   6   0      141.85      144.42     14.53 o 
  -6   6   0      775.64      765.60     31.63 o 
  -5   6   0      617.33      619.56     18.33 o 
  -4   6   0      352.72      359.11     13.03 o 
  -3   6   0        0.02       -6.52      7.68 o 
  -2   6   0     2013.81     2127.61     45.28 o 
  -1   6   0      619.34      688.01     22.17 o 
   0   6   0     2422.68     2344.48     49.83 o 
   1   6   0      148.49      173.10      8.94 o 
   2   6   0     1912.29     1933.99     49.78 o 
   3   6   0     1099.01     1174.27     27.67 o 
   4   6   0        7.47        7.51      8.10 o 
   5   6   0       60.28       52.27      8.38 o 
   6   6   0       13.74       -5.72     13.05 o 
   7   6   0      809.87      778.71     29.55 o 
   8   6   0       15.92       14.57     14.37 o 
   9   6   0      175.74      153.06     18.57 o 
  10   6   0      215.84      221.61     22.76 o 
  11   6   0        6.19       -3.94     21.95 o 
  12   6   0        0.36      -13.29     24.68 o 
  -8   7   0      501.50      478.30     21.52 o 
  -7   7   0       79.04       80.44     19.17 o 
  -6   7   0      262.32      225.01     15.11 o 
  -5   7   0      299.92      322.40     13.84 o 
  -4   7   0       64.83       76.10      9.36 o 
  -3   7   0       23.35       16.20     10.77 o 
  -2   7   0        2.32       -4.05      4.05 o 
  -1   7   0      894.27      933.67     25.44 o 
   0   7   0     1257.72     1295.16     30.84 o 
   1   7   0     1275.07     1128.04     23.50 o 
   2   7   0     2368.28     2400.97     65.72 o 
   3   7   0     1036.77     1108.90     33.97 o 
   4   7   0       67.79      103.68      7.43 o 
   5   7   0      273.85      271.32     12.14 o 
   6   7   0       10.30      -15.71     15.71 o 
   7   7   0      443.15      518.41     34.91 o 
   8   7   0      279.67      310.70     26.18 o 
   9   7   0        7.58       49.75     21.82 o 
  10   7   0       44.26       15.71     24.44 o 
  11   7   0      332.74      356.95     35.78 o 
  12   7   0        2.58        4.36     32.29 o 
  -8   8   0        1.13       -3.59     38.84 o 
  -7   8   0        0.16       20.23     19.82 o 
  -6   8   0        2.68       -7.01     34.47 o 
  -5   8   0       97.60      134.36     31.42 o 
  -4   8   0      453.24      440.19     39.57 o 
  -3   8   0       66.06       73.32     12.86 o 
  -2   8   0      807.58      845.65     26.63 o 
  -1   8   0       68.98       86.99     11.58 o 
   0   8   0     1181.05     1198.93     50.45 o 
   1   8   0      403.01      419.08     15.88 o 
   2   8   0       10.43       -0.28      6.59 o 
   3   8   0      517.53      580.38     41.89 o 
   4   8   0        9.79       21.63     15.27 o 
   5   8   0      362.02      367.32     20.50 o 
   6   8   0       81.56       85.53     20.95 o 
   7   8   0        2.82      -19.20     19.20 o 
   8   8   0     1387.86     1473.20     64.58 o 
   9   8   0      280.10      260.08     28.80 o 
  10   8   0        4.53       -1.75     27.06 o 
  11   8   0       21.32       43.64     30.55 o 
  -7   9   0        7.11       19.74     22.21 o 
  -6   9   0      418.47      391.64     27.12 o 
  -5   9   0        1.31      -24.87     24.87 o 
  -4   9   0      465.91      454.09     21.89 o 
  -3   9   0      280.71      274.83     27.79 o 
  -2   9   0        2.93        4.38     12.37 o 
  -1   9   0       95.57      122.61     20.47 o 
   0   9   0      229.85      275.63     28.14 o 
   1   9   0      808.92      894.92     29.74 o 
   2   9   0      465.12      464.31     34.04 o 
   3   9   0       32.95       50.82     17.89 o 
   4   9   0      222.65      259.96     37.09 o 
   5   9   0        9.80        4.86     14.66 o 
   6   9   0      974.11     1016.75     49.75 o 
   7   9   0       18.47      -12.22     22.69 o 
   8   9   0      311.57      336.01     32.29 o 
   9   9   0      156.05      159.71     28.80 o 
  10   9   0       38.14       38.40     27.93 o 
  11   9   0        1.55       18.33     31.42 o 
  -6  10   0        1.95        8.46     22.58 o 
  -5  10   0        2.67       -7.06     22.12 o 
  -4  10   0       90.44      142.34     23.67 o 
  -3  10   0       43.21       37.06     16.08 o 
  -2  10   0      190.40      177.31     19.71 o 
  -1  10   0      277.29      286.44     17.02 o 
   0  10   0       20.27       19.09     12.78 o 
   1  10   0        0.46       12.74     15.98 o 
   2  10   0       77.48       93.32     24.00 o 
   3  10   0        6.10        3.19     14.14 o 
   4  10   0        8.20       13.40     15.01 o 
   5  10   0       12.54       33.15     16.30 o 
   6  10   0       27.33       27.93     22.69 o 
   7  10   0      267.87      277.53     31.42 o 
   8  10   0        4.07      -24.44     24.44 o 
   9  10   0       50.77       65.46     28.80 o 
  10  10   0        1.41       13.09     31.42 o 
  -4  11   0      300.23      284.87     27.77 o 
  -3  11   0        6.49       35.59     22.38 o 
  -2  11   0       50.36       49.72     16.94 o 
  -1  11   0        6.21       34.60     15.34 o 
   0  11   0        1.46       -6.72     14.87 o 
   1  11   0       27.90       35.35     19.37 o 
   2  11   0       43.71       40.65     16.94 o 
   3  11   0       94.93      130.04     18.37 o 
   4  11   0      155.70      159.99     19.67 o 
   5  11   0       49.11       57.60     22.69 o 
   6  11   0       19.03       23.56     23.56 o 
   7  11   0      231.07      233.02     31.42 o 
   8  11   0       55.60      100.37     28.80 o 
   9  11   0        3.58       29.67     30.55 o 
  -3  12   0        1.23      -11.02     19.47 o 
  -2  12   0        4.36      -10.17     18.17 o 
  -1  12   0       65.94       93.00     18.61 o 
   0  12   0       53.54       67.61     16.60 o 
   1  12   0       41.31       63.89     21.13 o 
   2  12   0       37.25       36.36     19.68 o 
   3  12   0       63.67       70.21     40.15 o 
   4  12   0       23.90       36.17     19.21 o 
   5  12   0      128.25      139.64     26.18 o 
   6  12   0       45.17       73.31     26.18 o 
   7  12   0       16.20       50.62     27.93 o 
   8  12   0       22.72      -19.20     27.93 o 
  -1  13   0        0.38      -18.38     26.14 o 
   0  13   0       13.80        3.61     25.07 o 
   1  13   0        0.08       -1.72     22.21 o 
   2  13   0        4.96        2.50     22.58 o 
   3  13   0       64.67       28.99     23.13 o 
   4  13   0        1.93        0.68     23.13 o 
   5  13   0        4.33      -21.82     25.31 o 
   6  13   0       23.35       74.18     28.80 o 
  -6 -13   1       24.60       54.98     29.67 o 
  -5 -13   1       15.97       62.84     27.06 o 
  -4 -13   1       55.06      -17.45     27.93 o 
  -3 -13   1       34.21       -4.30     22.44 o 
  -2 -13   1        7.84      -11.86     22.58 o 
  -1 -13   1        3.75       19.60     23.57 o 
   0 -13   1       50.72       52.00     19.20 o 
  -8 -12   1       24.46       19.20     31.42 o 
  -7 -12   1        7.45       -5.24     29.67 o 
  -6 -12   1       15.01       22.69     26.18 o 
  -5 -12   1      159.97      157.97     27.93 o 
  -4 -12   1        0.77       21.49     19.53 o 
  -3 -12   1       94.43      114.94     21.79 o 
  -2 -12   1        0.95      -14.59     18.85 o 
  -1 -12   1        4.64       15.35     20.55 o 
   0 -12   1        9.32       12.70     16.44 o 
   1 -12   1        0.05      -11.63     22.69 o 
   2 -12   1       17.29       -1.57     18.66 o 
   3 -12   1       12.74       -4.68     18.39 o 
  -9 -11   1        0.02       -7.85     31.42 o 
  -8 -11   1       51.40       43.64     29.67 o 
  -7 -11   1       76.28       72.44     27.93 o 
  -6 -11   1       25.17       25.31     24.44 o 
  -5 -11   1       16.38        9.60     22.69 o 
  -4 -11   1       90.99       81.63     18.45 o 
  -3 -11   1       23.73       14.61     17.27 o 
  -2 -11   1      170.36      160.44     20.18 o 
  -1 -11   1       12.92       47.62     18.73 o 
   0 -11   1        6.55       24.33     15.10 o 
   1 -11   1       27.42       37.80     15.78 o 
   2 -11   1       59.78       59.59     16.60 o 
   3 -11   1      127.87      133.43     19.09 o 
   4 -11   1      218.96      200.14     26.14 o 
 -10 -10   1      194.72      223.42     36.66 o 
  -9 -10   1        3.20       -9.60     27.93 o 
  -8 -10   1        4.47       -5.24     27.93 o 
  -7 -10   1      114.47      111.71     27.06 o 
  -6 -10   1      140.85       96.88     24.44 o 
  -5 -10   1        7.12       22.68     16.56 o 
  -4 -10   1      251.93      260.82     28.36 o 
  -3 -10   1        3.98       29.61     15.66 o 
  -2 -10   1      127.10      150.91     17.92 o 
  -1 -10   1        2.66       -0.83     12.13 o 
   0 -10   1      162.67      204.09     15.41 o 
   1 -10   1        2.44       -1.92     16.50 o 
   2 -10   1        8.34        6.08     14.58 o 
   3 -10   1       22.04       34.72     15.73 o 
   4 -10   1        2.76        7.55     21.58 o 
   5 -10   1        7.33       23.89     22.40 o 
   6 -10   1        0.58       11.85     23.86 o 
 -11  -9   1        9.62        7.85     32.29 o 
 -10  -9   1       65.79       64.58     30.55 o 
  -9  -9   1       94.81      133.53     29.67 o 
  -8  -9   1       31.64       54.98     27.06 o 
  -7  -9   1        4.97       30.55     23.56 o 
  -6  -9   1        2.79        6.11     21.82 o 
  -5  -9   1      402.98      442.09     23.23 o 
  -4  -9   1      351.54      330.07     20.34 o 
  -3  -9   1       13.67        7.49     19.64 o 
  -2  -9   1     1015.68     1092.21     38.58 o 
  -1  -9   1      108.11      121.61     12.38 o 
   0  -9   1       45.41       27.23     11.83 o 
   1  -9   1      249.33      281.15     16.14 o 
   2  -9   1       11.17        5.13     12.43 o 
   3  -9   1       22.61       14.33     14.18 o 
   4  -9   1       40.39       32.95     18.67 o 
   5  -9   1      196.28      202.46     27.06 o 
   6  -9   1      253.72      241.96     37.09 o 
   7  -9   1        0.13       13.00     22.21 o 
 -11  -8   1       57.22       17.45     31.42 o 
 -10  -8   1        0.66       61.97     28.80 o 
  -9  -8   1       12.87        5.24     24.44 o 
  -8  -8   1        1.43       18.33     22.69 o 
  -7  -8   1      310.64      325.54     28.80 o 
  -6  -8   1        6.50       -0.87     20.07 o 
  -5  -8   1      335.60      382.80     20.96 o 
  -4  -8   1       92.37      133.73     15.28 o 
  -3  -8   1      385.19      314.32     58.47 o 
  -2  -8   1      166.85      173.57     23.56 o 
  -1  -8   1     2542.83     2680.94     75.53 o 
   0  -8   1      602.18      600.62     20.95 o 
   1  -8   1       34.68       49.01     10.79 o 
   2  -8   1     1248.00     1396.78     36.23 o 
   3  -8   1      628.89      635.02     26.21 o 
   4  -8   1       67.43       86.96     30.11 o 
   5  -8   1       82.83       71.06     18.66 o 
   6  -8   1       43.59       64.79     19.71 o 
   7  -8   1      137.96      106.76     21.58 o 
   8  -8   1        0.25       -2.12     40.15 o 
 -11  -7   1      128.38      135.28     32.29 o 
 -10  -7   1       78.96       34.91     25.31 o 
  -9  -7   1      171.27      165.82     26.18 o 
  -8  -7   1       57.10       59.35     21.82 o 
  -7  -7   1     1045.13     1098.79     53.24 o 
  -6  -7   1      367.51      344.74     27.06 o 
  -5  -7   1      719.48      706.67     32.73 o 
  -3  -7   1     1505.66     1593.90     36.86 o 
  -2  -7   1      673.09      636.40     29.10 o 
  -1  -7   1      540.90      492.19     17.08 o 
   0  -7   1       65.90       82.24      9.38 o 
   1  -7   1       19.05       23.86      9.07 o 
   2  -7   1      115.70      115.31     13.26 o 
   3  -7   1       74.72       98.19      9.32 o 
   4  -7   1       80.09       93.56      9.80 o 
   5  -7   1      296.29      330.74     13.60 o 
   6  -7   1      310.20      281.23     18.47 o 
   7  -7   1      128.21      167.13     15.61 o 
   8  -7   1      145.34      160.57     17.18 o 
   9  -7   1        0.35      -21.47     21.47 o 
 -12  -6   1       13.05      -15.71     32.29 o 
 -11  -6   1       19.94       14.84     27.93 o 
 -10  -6   1       17.63       39.27     26.18 o 
  -9  -6   1      187.30      237.99     21.38 o 
  -8  -6   1      144.42      150.11     22.69 o 
  -7  -6   1       23.05        9.60     17.45 o 
  -6  -6   1     4934.40     2358.17     87.27 o 
  -5  -6   1       36.64       26.64     13.67 o 
  -4  -6   1      102.72       93.99     17.42 o 
  -3  -6   1       50.83       56.50      5.69 o 
  -2  -6   1     2951.68     2920.03     52.09 o 
  -1  -6   1       39.36       56.04      6.23 o 
   0  -6   1      155.07      127.77      8.38 o 
   1  -6   1     4883.66     5203.53     91.98 o 
   2  -6   1     2767.96     2646.38     46.35 o 
   3  -6   1     1605.93     1663.69     32.36 o 
   4  -6   1     2877.37     2836.92     42.15 o 
   5  -6   1      138.18      148.23      9.24 o 
   6  -6   1       58.82       64.68     10.09 o 
   7  -6   1       53.11       55.54     11.07 o 
   8  -6   1       61.37       70.39     12.21 o 
   9  -6   1       46.21       14.73     20.02 o 
 -12  -5   1       52.77       -7.23     25.14 o 
 -11  -5   1        3.63      -12.65     34.47 o 
 -10  -5   1       10.87      -18.22     18.22 o 
  -9  -5   1      232.11      208.08     20.12 o 
  -8  -5   1      304.30      316.65     20.75 o 
  -7  -5   1       10.57       13.17     12.92 o 
  -5  -5   1     2262.00     2109.15     45.93 o 
  -4  -5   1      114.19      112.70      7.45 o 
  -3  -5   1     2777.75     2992.53     83.70 o 
  -2  -5   1     1258.08     1263.13    205.10 o 
  -1  -5   1     1232.92     1219.49     23.34 o 
   0  -5   1     3191.64     3162.21     56.39 o 
   1  -5   1      121.09      142.40      5.34 o 
   2  -5   1      260.60      257.29      7.55 o 
   3  -5   1      911.01      891.86     17.57 o 
   4  -5   1       19.73       36.97      6.66 o 
   5  -5   1     1491.66     1455.47     24.69 o 
   6  -5   1       59.38       62.95     15.62 o 
   7  -5   1      514.32      536.18     27.23 o 
   8  -5   1      262.92      262.74     13.38 o 
   9  -5   1      102.33       97.68     21.38 o 
  10  -5   1      108.05       91.56     19.10 o 
 -12  -4   1        2.64      -25.16     25.16 o 
 -11  -4   1      100.85       82.41     23.04 o 
 -10  -4   1       14.64       33.12     18.45 o 
  -9  -4   1       49.58       13.77     16.53 o 
  -8  -4   1        6.56        4.56     13.63 o 
  -7  -4   1     2122.90     1299.52     57.60 o 
  -5  -4   1      476.39      386.93     16.16 o 
  -4  -4   1     1466.03     1543.82     29.80 o 
  -3  -4   1     3527.73     4031.51     83.33 o 
  -2  -4   1     4843.22     5095.67    104.37 o 
  -1  -4   1     9082.16     9117.04    156.60 o 
   0  -4   1      248.42      316.72     11.61 o 
   1  -4   1      117.65      103.98      3.57 o 
   2  -4   1     1500.75     1682.47     27.65 o 
   3  -4   1    11966.64    12710.41    193.52 o 
   4  -4   1       30.16       25.72      5.24 o 
   5  -4   1     2047.27     2118.74     36.35 o 
   6  -4   1      314.74      306.38     10.58 o 
   7  -4   1      202.41      209.77     10.28 o 
   8  -4   1      218.34      219.57     12.30 o 
   9  -4   1        7.12        0.96     16.94 o 
  10  -4   1        1.09        0.68     16.96 o 
 -12  -3   1       42.30       38.28     18.34 o 
 -11  -3   1        9.38      -12.09     15.26 o 
 -10  -3   1      282.27      312.91     18.62 o 
  -9  -3   1      102.06       93.77     11.94 o 
  -8  -3   1      241.74      247.22     12.61 o 
  -7  -3   1      960.09      998.18     25.00 o 
  -6  -3   1     2121.24     2093.02     38.66 o 
  -5  -3   1      345.56      328.31      9.02 o 
  -4  -3   1       97.67       70.19      7.33 o 
  -3  -3   1     1071.32     1041.00     59.08 o 
  -2  -3   1    10893.18    11905.96    300.50 o 
  -1  -3   1     4328.41     4340.81    110.93 o 
   0  -3   1    14002.22    13553.25    227.23 o 
   1  -3   1     9692.36     9810.89    162.57 o 
   2  -3   1     8081.57     8343.42    127.13 o 
   3  -3   1       47.14       68.95      4.56 o 
   4  -3   1     1988.24     2269.78     33.93 o 
   5  -3   1      600.82      650.37     13.13 o 
   6  -3   1     1246.85     1240.24     23.38 o 
   7  -3   1     1893.63     1842.34     32.27 o 
   8  -3   1        5.52       -8.16      9.99 o 
   9  -3   1      327.57      322.90     15.96 o 
  10  -3   1      125.22      139.64     26.18 o 
  11  -3   1       46.79       23.56     18.51 o 
 -12  -2   1       72.22       66.82     24.80 o 
 -11  -2   1        0.00       24.84     15.92 o 
 -10  -2   1      148.53      162.02     15.20 o 
  -9  -2   1       28.18       40.67     20.28 o 
  -8  -2   1      129.86      188.04     12.17 o 
  -7  -2   1        2.34        7.37      7.82 o 
  -6  -2   1      716.82      766.43     16.65 o 
  -5  -2   1       19.75       43.18      5.92 o 
  -4  -2   1     2318.18     2478.60     57.44 o 
  -2  -2   1    44912.37    49776.09   1018.75 o 
  -1  -2   1     4207.15     4199.97     73.75 o 
   0  -2   1     6204.33     6746.56     93.71 o 
   1  -2   1      864.76      978.91     17.41 o 
   2  -2   1     3949.84     2459.41     81.17 o 
   3  -2   1      733.16      735.43     13.47 o 
   4  -2   1      947.37     1036.59     16.73 o 
   5  -2   1     1225.58     1300.71     20.88 o 
   6  -2   1        1.12       -1.56      6.13 o 
   7  -2   1     1600.81     1547.59     31.76 o 
   8  -2   1       49.59       29.50      9.93 o 
   9  -2   1      848.22      845.87     27.29 o 
  10  -2   1        0.85      -14.64     14.64 o 
  11  -2   1       25.36       31.34     16.64 o 
 -12  -1   1        0.43        1.79     14.23 o 
 -11  -1   1       91.39      142.89     17.50 o 
 -10  -1   1       35.47       20.50     13.66 o 
  -9  -1   1      446.68      407.49     23.68 o 
  -8  -1   1      323.40      359.75     29.66 o 
  -7  -1   1      209.99      218.87     11.48 o 
  -6  -1   1      260.27      238.69      8.58 o 
  -5  -1   1     1006.75     1007.26     17.98 o 
  -4  -1   1      593.06      643.20     11.99 o 
  -3  -1   1       96.75       89.87      4.29 o 
  -2  -1   1      332.52      398.35      7.63 o 
  -1  -1   1    16428.00    16861.50    289.98 o 
   0  -1   1      964.89     1125.43     15.02 o 
   1  -1   1    14245.85    14822.21    254.38 o 
   2  -1   1     7016.30     7313.98    102.14 o 
   3  -1   1        6.10       13.31      2.70 o 
   4  -1   1    16089.25    16332.97    252.41 o 
   5  -1   1      542.74      617.59     11.36 o 
   6  -1   1      179.16      136.46      7.05 o 
   7  -1   1       74.44       85.34      8.47 o 
   8  -1   1      481.35      505.06     16.85 o 
   9  -1   1      354.37      394.55     23.67 o 
  10  -1   1       86.12       89.79     15.11 o 
  11  -1   1        3.01        1.11     16.04 o 
  12  -1   1        1.54        8.96     25.28 o 
 -12   0   1       12.17       -4.38     14.94 o 
 -11   0   1      101.15      127.13     18.11 o 
 -10   0   1      115.80       86.16     19.28 o 
  -9   0   1        2.51        9.70     12.04 o 
  -8   0   1       47.29       49.23     10.78 o 
  -7   0   1       45.18       45.52      7.62 o 
  -6   0   1      751.23      734.95     15.49 o 
  -5   0   1      416.04      436.27     10.34 o 
  -4   0   1      657.01      604.64     10.33 o 
  -3   0   1     5095.06     5168.53     72.71 o 
  -2   0   1      329.17      350.42      6.20 o 
  -1   0   1      149.19      166.05      3.13 o 
   0   0   1      121.97       -0.39      0.39 o 
   1   0   1     1902.58     1929.70     34.47 o 
   2   0   1      881.44      792.31     14.83 o 
   3   0   1       27.77       34.41      3.06 o 
   4   0   1     3269.10     3237.60     51.20 o 
   5   0   1      291.81      244.91      7.54 o 
   6   0   1      207.29      252.64      8.91 o 
   7   0   1     2468.92     2513.65     46.98 o 
   8   0   1      383.03      374.86     19.03 o 
   9   0   1      172.37      175.70     17.14 o 
  10   0   1       45.83       51.51     13.60 o 
  11   0   1       56.46       48.15     15.79 o 
  12   0   1        0.15       -6.08     18.22 o 
 -11   1   1        0.76       15.50     13.23 o 
 -10   1   1       97.46      100.21     24.44 o 
  -9   1   1       77.46       63.57     13.33 o 
  -8   1   1        3.73       -5.30     10.65 o 
  -7   1   1     2525.78     2548.63     48.53 o 
  -6   1   1     7270.35     7381.66    104.42 o 
  -5   1   1     2712.99     2697.29     39.47 o 
  -4   1   1     6103.02     6546.17     92.22 o 
  -3   1   1     1197.80     1216.44     25.99 o 
  -2   1   1      744.34      665.01     11.89 o 
  -1   1   1     1276.84     1471.91     23.06 o 
   0   1   1      433.46      481.33     12.34 o 
   1   1   1      154.28      154.39      5.84 o 
   2   1   1       61.47       65.66      5.92 o 
   3   1   1    21929.87    23098.37    473.95 o 
   4   1   1     3989.49     3717.07     62.14 o 
   5   1   1    15188.93    15440.05    238.90 o 
   6   1   1     4413.65     4474.63     79.65 o 
   7   1   1      212.69      194.09     13.35 o 
   8   1   1      102.41      132.02     18.36 o 
   9   1   1      217.46      209.10     13.80 o 
  10   1   1        0.80      -10.59     12.61 o 
  11   1   1       26.30       30.01     15.55 o 
  12   1   1       18.50       27.96     27.78 o 
 -11   2   1       13.04       37.42     18.20 o 
 -10   2   1       49.88       38.38     12.79 o 
  -9   2   1        3.71      -15.53     15.53 o 
  -8   2   1      457.47      451.82     19.78 o 
  -7   2   1      268.93      294.23     10.18 o 
  -6   2   1      100.46       95.68      6.43 o 
  -5   2   1     2415.89     2327.15     34.81 o 
  -4   2   1      456.82      490.83     10.19 o 
  -3   2   1     2651.34     2752.93     50.27 o 
  -2   2   1     2314.86     2636.01     41.82 o 
  -1   2   1    29596.70    30585.21    464.78 o 
   0   2   1      142.37      163.11      5.74 o 
   1   2   1      188.86      195.86      9.60 o 
   2   2   1    21224.02    22245.24    572.01 o 
   3   2   1    13037.96    13719.50    277.98 o 
   4   2   1        3.72        9.71      4.63 o 
   5   2   1     3839.86     3711.17     78.46 o 
   6   2   1     1068.88     1134.00     20.38 o 
   7   2   1       72.87       66.88      6.19 o 
   8   2   1       59.24       53.70      9.51 o 
   9   2   1      271.34      278.58     14.29 o 
  10   2   1       56.55       64.61     12.98 o 
  11   2   1      142.55      136.33     15.97 o 
  12   2   1        0.60        1.34     16.93 o 
 -11   3   1        6.79       40.15     27.06 o 
 -10   3   1        2.03        4.82     16.35 o 
  -9   3   1        3.04       13.85     14.49 o 
  -8   3   1      221.13      214.44      9.43 o 
  -7   3   1      677.95      680.02     16.63 o 
  -6   3   1       42.47       34.87      6.06 o 
  -5   3   1     6691.16     6530.83    103.31 o 
  -4   3   1      239.06      214.87      6.65 o 
  -3   3   1     3809.70     3943.35     51.74 o 
  -2   3   1     3248.19     3272.30     51.83 o 
  -1   3   1      583.22      730.49     12.65 o 
   0   3   1    14568.50    15030.36    380.02 o 
   1   3   1      789.80      914.18     19.93 o 
   2   3   1       92.84       97.75      7.08 o 
   3   3   1     1105.03      976.39     26.19 o 
   4   3   1     5772.81     5594.62     99.41 o 
   5   3   1     3605.12     3573.06     74.01 o 
   6   3   1      361.26      362.76     11.24 o 
   7   3   1       69.01      100.37     20.07 o 
   8   3   1     1830.99     1736.18     50.78 o 
   9   3   1      493.72      503.41     26.18 o 
  10   3   1       93.97      153.47     38.84 o 
  11   3   1       25.17       49.90     20.95 o 
  12   3   1        0.22        6.51     32.73 o 
 -10   4   1      100.43       83.78     25.31 o 
  -9   4   1      355.76      352.59     28.80 o 
  -8   4   1      552.65      579.32     18.40 o 
  -7   4   1       14.33       -1.35      7.48 o 
  -6   4   1       50.59       62.67      8.20 o 
  -5   4   1      103.67      136.10      6.48 o 
  -4   4   1      172.05      130.54      7.55 o 
  -3   4   1        0.55        3.40      4.04 o 
  -2   4   1      930.38     1097.26     19.17 o 
  -1   4   1     4128.44     4263.03     99.07 o 
   0   4   1     1744.60     1608.07     62.22 o 
   1   4   1     4991.86     5313.29    181.53 o 
   2   4   1      234.68      243.86      8.44 o 
   3   4   1      102.72       97.00      3.61 o 
   4   4   1       19.92       16.64      3.53 o 
   5   4   1      328.49      323.33      9.88 o 
   6   4   1       38.06       44.51      5.77 o 
   7   4   1        9.95       -0.87      2.09 o 
   8   4   1        7.33        4.74     12.56 o 
   9   4   1      260.53      246.50     19.29 o 
  10   4   1        0.17      -17.75     17.75 o 
  11   4   1      339.59      332.51     38.84 o 
  12   4   1       28.05       49.21     24.31 o 
 -10   5   1      184.61      206.84     30.55 o 
  -9   5   1        1.03        5.97     18.73 o 
  -8   5   1       33.21       37.31     13.40 o 
  -7   5   1        2.77       -1.29     12.85 o 
  -6   5   1      139.07      102.89     11.77 o 
  -5   5   1        5.32        4.16      8.40 o 
  -4   5   1      355.37      358.35     12.68 o 
  -3   5   1     4389.65     4384.67     63.14 o 
  -2   5   1     1140.72     1116.00     26.96 o 
  -1   5   1    13761.56    13686.05    264.27 o 
   0   5   1      695.74      719.78     15.44 o 
   1   5   1     3493.87     3511.58     73.34 o 
   2   5   1       73.65       56.92      6.74 o 
   3   5   1      295.59      287.71     13.44 o 
   4   5   1       11.35       10.27      5.53 o 
   5   5   1     1488.44     1506.18     29.35 o 
   6   5   1      671.28      752.99     17.75 o 
   7   5   1      716.66      678.46     26.84 o 
   8   5   1        7.50       -9.60     12.27 o 
   9   5   1      434.98      456.00     61.53 o 
  10   5   1       77.87       96.53     18.57 o 
  11   5   1      149.76      110.92     21.77 o 
  12   5   1       84.13       48.49     24.11 o 
  -9   6   1       39.61       50.94     30.98 o 
  -8   6   1       20.91       34.88     14.53 o 
  -7   6   1      559.59      594.23     22.47 o 
  -6   6   1      610.05      648.66     21.97 o 
  -5   6   1        2.83       16.76      9.25 o 
  -4   6   1     2089.78     2080.19     40.03 o 
  -3   6   1      535.82      614.52     18.27 o 
  -2   6   1        3.58        7.30      7.86 o 
  -1   6   1      125.96      131.42      9.58 o 
   0   6   1     5415.64     5566.71     97.59 o 
   1   6   1     2311.88     2374.11     63.75 o 
   2   6   1     2842.47     2943.86     62.26 o 
   3   6   1       46.56       52.15      5.92 o 
   4   6   1     1642.64     1579.45     53.64 o 
   5   6   1       65.77       94.45      6.52 o 
   6   6   1     4410.53     4737.04     97.42 o 
   7   6   1      107.54      136.37     14.37 o 
   8   6   1        1.09       31.59     14.14 o 
   9   6   1      187.19      166.40     36.66 o 
  10   6   1      502.49      491.33     27.23 o 
  11   6   1        3.22        9.75     20.02 o 
  12   6   1        7.78       -0.84     24.68 o 
  -8   7   1      325.93      350.08     19.61 o 
  -7   7   1        0.01       -6.32     21.03 o 
  -6   7   1       18.70       17.67     12.98 o 
  -5   7   1       16.42       23.10      9.87 o 
  -4   7   1      219.55      219.33     10.84 o 
  -3   7   1      445.74      501.57     19.34 o 
  -2   7   1       17.59        8.00      6.70 o 
  -1   7   1     1384.75     1427.53     39.44 o 
   0   7   1      465.93      458.99     16.49 o 
   1   7   1      624.29      666.30     30.37 o 
   2   7   1       37.58       34.39      8.14 o 
   3   7   1      151.90      184.67     17.98 o 
   4   7   1     1196.23     1138.98     31.05 o 
   5   7   1      725.49      621.49     18.67 o 
   6   7   1      201.02      233.87     13.46 o 
   7   7   1      106.32      140.12     17.02 o 
   8   7   1      193.12      184.07     17.27 o 
   9   7   1        4.54      -14.66     15.98 o 
  10   7   1       63.44       55.07     19.68 o 
  11   7   1      132.30      113.83     23.24 o 
  12   7   1       23.26       26.21     25.67 o 
  -8   8   1       25.69      -17.80     27.93 o 
  -7   8   1       41.06       16.01     20.18 o 
  -6   8   1       27.41       37.69     19.37 o 
  -5   8   1     1074.19     1160.66     59.43 o 
  -4   8   1      308.90      321.02     17.57 o 
  -3   8   1      626.76      619.56     23.23 o 
  -2   8   1      304.53      322.89     15.81 o 
  -1   8   1      265.72      255.66     13.93 o 
   0   8   1        0.77       -0.55      9.42 o 
   1   8   1      399.75      412.89     21.38 o 
   3   8   1      263.00      230.55     19.64 o 
   4   8   1       53.67       75.80     12.92 o 
   5   8   1     2066.49     2054.67     59.52 o 
   6   8   1       20.25       11.66     13.41 o 
   7   8   1       30.42       45.38     19.20 o 
   8   8   1        1.50        4.36     20.07 o 
   9   8   1      124.42       81.17     24.44 o 
  10   8   1        8.95       10.47     25.31 o 
  11   8   1        0.75       16.58     28.80 o 
  -7   9   1       26.40       -7.85     70.26 o 
  -6   9   1      248.32      256.43     29.24 o 
  -5   9   1        7.69       -2.62     18.85 o 
  -4   9   1        0.59       15.02     15.14 o 
  -3   9   1       36.39       24.74     15.97 o 
  -2   9   1      332.28      294.34     17.02 o 
  -1   9   1       49.04       58.61     12.25 o 
   0   9   1        8.28       11.27     10.50 o 
   1   9   1      947.53     1025.27     37.07 o 
   2   9   1      502.47      470.39     23.91 o 
   3   9   1      847.31      911.58     73.31 o 
   4   9   1        0.65        1.98     13.09 o 
   5   9   1       61.19       62.82     15.30 o 
   6   9   1      559.34      658.05     40.15 o 
   7   9   1        9.68      -20.07     20.95 o 
   8   9   1       61.06       67.20     24.44 o 
   9   9   1      137.21      116.95     27.06 o 
  10   9   1      238.60      260.08     32.29 o 
  11   9   1       12.76       15.71     29.67 o 
  -6  10   1       30.29       29.83     23.09 o 
  -5  10   1        1.73       -9.01     22.12 o 
  -4  10   1      124.32       82.61     17.74 o 
  -3  10   1      362.75      402.63     21.03 o 
  -2  10   1        6.07       23.93     14.37 o 
  -1  10   1      283.98      275.70     16.99 o 
   0  10   1      182.25      196.93     15.01 o 
   1  10   1        0.75        4.90     15.46 o 
   2  10   1      259.96      254.00     19.53 o 
   3  10   1        1.99       -5.31     14.20 o 
   4  10   1      438.63      441.45     23.40 o 
   5  10   1       46.86       30.39     16.47 o 
   6  10   1       79.78       57.60     22.69 o 
   7  10   1       56.23      119.57     25.31 o 
   8  10   1       32.51       16.58     25.31 o 
   9  10   1        0.66        2.62     27.06 o 
  10  10   1       76.04       63.71     28.80 o 
  -4  11   1       62.03       62.36     23.40 o 
  -3  11   1        3.26        3.10     16.98 o 
  -2  11   1        0.49        9.78     16.56 o 
  -1  11   1        4.21       19.55     15.08 o 
   0  11   1       82.45       64.23     14.87 o 
   1  11   1      195.97      202.02     24.87 o 
   2  11   1       66.53       88.89     24.00 o 
   3  11   1      242.88      233.44     20.33 o 
   4  11   1       47.58       57.89     32.29 o 
   5  11   1       47.94       61.56     17.92 o 
   6  11   1        7.04       22.69     21.82 o 
   7  11   1       75.32       65.46     24.44 o 
   8  11   1       73.06       56.73     28.80 o 
   9  11   1       45.10       76.80     30.55 o 
  -3  12   1        2.09       25.78     19.80 o 
  -2  12   1        4.91       16.05     17.84 o 
  -1  12   1      162.03      191.09     18.89 o 
   0  12   1       12.05       16.83     28.36 o 
   1  12   1       44.17       67.33     21.41 o 
   2  12   1       13.18      -11.64     19.68 o 
   3  12   1        7.25       23.16     22.69 o 
   4  12   1        0.21        4.04     18.37 o 
   5  12   1        1.00       13.09     22.69 o 
   6  12   1       17.19       16.58     23.56 o 
   7  12   1        1.30        6.98     25.31 o 
   8  12   1        3.62      -26.18     26.18 o 
  -1  13   1        0.54       -1.04     19.03 o 
   0  13   1        0.37      -11.69     44.51 o 
   1  13   1        0.33       -4.24     30.98 o 
   2  13   1       18.73       24.10     22.12 o 
   3  13   1       35.28       23.61     23.13 o 
   4  13   1        1.05       28.14     21.27 o 
   5  13   1       35.05       32.29     24.44 o 
   6  13   1        3.39      -26.18     26.18 o 
  -5 -13   2        3.60        5.24     29.67 o 
  -4 -13   2        0.18        7.85     28.80 o 
  -3 -13   2      104.43       81.05     24.68 o 
  -2 -13   2        3.23        7.44     23.86 o 
  -1 -13   2       42.37       47.40     18.82 o 
   0 -13   2       13.42       31.00     19.34 o 
  -8 -12   2       26.13       48.87     32.29 o 
  -7 -12   2        0.83      -29.67     29.67 o 
  -6 -12   2        0.05       -6.98     27.93 o 
  -5 -12   2       22.07       35.78     26.18 o 
  -4 -12   2       31.19       38.61     20.66 o 
  -3 -12   2       21.16       53.13     30.11 o 
  -2 -12   2        1.29       17.64     20.83 o 
  -1 -12   2       27.38       60.91     20.94 o 
   0 -12   2       24.06       26.61     16.88 o 
   1 -12   2        3.71       29.36     18.34 o 
   2 -12   2      103.78      107.18     19.78 o 
   3 -12   2       10.66      -24.04     24.04 o 
  -9 -11   2        4.23       -4.36     32.29 o 
  -8 -11   2       40.69       70.69     32.29 o 
  -7 -11   2       28.15       -2.62     27.93 o 
  -6 -11   2       83.90       63.71     27.93 o 
  -5 -11   2       10.15       -5.24     23.56 o 
  -4 -11   2       41.07       49.57     33.60 o 
  -3 -11   2      179.19      161.35     21.82 o 
  -2 -11   2       17.47       20.75     18.40 o 
  -1 -11   2      438.92      480.18     22.26 o 
   0 -11   2       61.27       49.84     15.84 o 
   1 -11   2      178.42      212.56     18.07 o 
   2 -11   2       49.19       49.85     17.21 o 
   3 -11   2        6.33        6.03     17.27 o 
   4 -11   2       25.03       52.95     23.86 o 
 -10 -10   2       32.11       23.56     34.04 o 
  -9 -10   2       99.04      109.97     33.16 o 
  -8 -10   2       13.74       19.20     28.80 o 
  -7 -10   2       29.58       41.02     27.06 o 
  -6 -10   2      217.58      186.77     27.93 o 
  -5 -10   2       46.83       48.00     23.56 o 
  -4 -10   2      199.69      181.37     45.82 o 
  -3 -10   2      748.81      678.24     31.18 o 
  -2 -10   2        0.69      -15.48     15.48 o 
  -1 -10   2      136.74      165.24     26.26 o 
   0 -10   2      104.25      109.88     29.44 o 
   1 -10   2       96.72       74.99     14.60 o 
   2 -10   2       28.23       18.37     19.55 o 
   3 -10   2        1.34      -11.22     15.24 o 
   4 -10   2      299.47      255.14     24.86 o 
   5 -10   2       58.46       61.27     24.87 o 
   6 -10   2       51.30       57.57     25.75 o 
 -10  -9   2        2.14      -15.71     28.80 o 
  -9  -9   2      107.85      193.75     32.29 o 
  -8  -9   2      343.00      315.93     34.04 o 
  -7  -9   2       58.60       18.33     24.44 o 
  -6  -9   2       27.96       35.78     23.56 o 
  -5  -9   2      584.56      642.34     41.02 o 
  -4  -9   2        1.97        1.06     14.26 o 
  -3  -9   2       64.73       46.80     14.47 o 
  -2  -9   2      528.19      575.86     21.34 o 
  -1  -9   2        9.11       35.52     11.74 o 
   0  -9   2       91.52      113.42     17.90 o 
   1  -9   2      860.11      900.09     27.91 o 
   2  -9   2       23.37       35.15     13.57 o 
   3  -9   2      330.02      390.05     19.68 o 
   4  -9   2       13.68       30.25     15.81 o 
   5  -9   2      153.25      113.45     20.95 o 
   6  -9   2       49.12       43.70     23.56 o 
   7  -9   2        6.59       22.90     34.47 o 
 -11  -8   2       36.40       69.82     32.29 o 
 -10  -8   2       81.97      100.37     31.42 o 
  -9  -8   2       30.97      -15.71     25.31 o 
  -8  -8   2      203.89      199.86     28.80 o 
  -7  -8   2      211.12      159.71     25.31 o 
  -6  -8   2       97.93       92.51     22.69 o 
  -5  -8   2       16.66       23.72     15.71 o 
  -4  -8   2      662.25      660.88     52.36 o 
  -3  -8   2       77.90       72.71     13.79 o 
  -2  -8   2      138.63      117.03     10.71 o 
  -1  -8   2     1209.10     1228.72     43.58 o 
   0  -8   2      358.52      377.93     19.75 o 
   1  -8   2      519.29      507.98     19.19 o 
   2  -8   2        6.73       -7.14     12.51 o 
   3  -8   2       84.08      110.92     17.92 o 
   4  -8   2      254.48      290.32     17.55 o 
   5  -8   2       12.20       56.15     20.95 o 
   6  -8   2      233.25      263.68     16.90 o 
   7  -8   2       26.24        0.26     15.00 o 
   8  -8   2       19.31       44.61     23.23 o 
 -11  -7   2       13.00       -8.73     31.42 o 
 -10  -7   2       98.73       81.17     28.80 o 
  -9  -7   2      170.34      192.88     28.80 o 
  -8  -7   2       39.02       27.93     22.69 o 
  -7  -7   2      908.62      898.06     47.13 o 
  -6  -7   2      133.98      120.44     21.82 o 
  -5  -7   2      447.30      358.24     78.11 o 
  -2  -7   2     1447.62     1460.12     33.85 o 
  -1  -7   2       64.81       79.37     10.09 o 
   0  -7   2       22.93       22.49      8.78 o 
   1  -7   2      484.77      434.98     16.94 o 
   2  -7   2     1766.75     1640.44    145.10 o 
   3  -7   2     2863.01     2847.90     52.48 o 
   4  -7   2      360.60      388.36     20.29 o 
   5  -7   2      772.06      827.82     29.93 o 
   6  -7   2        4.95        2.31     12.39 o 
   7  -7   2      122.68      120.04     14.61 o 
   8  -7   2       47.19       30.58     16.67 o 
 -12  -6   2        4.07       14.84     33.16 o 
 -11  -6   2       14.99        0.00     30.55 o 
 -10  -6   2       57.21       54.98     27.93 o 
  -9  -6   2      369.82      435.50     34.91 o 
  -8  -6   2       29.71       27.93     20.07 o 
  -7  -6   2      652.79      670.27     38.40 o 
  -6  -6   2     1069.03      661.54     34.91 o 
  -5  -6   2      365.66      390.99     26.18 o 
  -3  -6   2        0.03        6.64      4.73 o 
  -2  -6   2      583.50      620.05     13.53 o 
  -1  -6   2     1880.05     1862.20     40.92 o 
   0  -6   2     1242.50     1307.14     26.16 o 
   1  -6   2     4021.57     4110.80     73.66 o 
   2  -6   2      209.55      194.54      7.76 o 
   3  -6   2      385.31      397.18     11.07 o 
   4  -6   2      377.69      383.54     13.73 o 
   5  -6   2       52.18       60.14      8.49 o 
   6  -6   2       38.50       36.86     15.68 o 
   7  -6   2       26.41       22.14     10.62 o 
   8  -6   2      115.39      107.76     12.63 o 
   9  -6   2        7.89       10.12     16.54 o 
 -12  -5   2      100.02      167.57     37.53 o 
 -11  -5   2       91.54       75.93     30.55 o 
 -10  -5   2       23.01       18.33     27.06 o 
  -9  -5   2      108.05       89.89     25.31 o 
  -8  -5   2     1400.34     1456.62     62.84 o 
  -7  -5   2        2.41        2.62     16.58 o 
  -5  -5   2       86.83       93.34     10.04 o 
  -4  -5   2     1433.98     1631.89     45.20 o 
  -3  -5   2     4158.73     3982.63    103.23 o 
  -2  -5   2     2784.33     2817.87     56.30 o 
  -1  -5   2     5564.34     5691.83     99.49 o 
   0  -5   2      563.01      538.92     13.50 o 
   1  -5   2       19.88        7.17      3.39 o 
   2  -5   2     1700.97     1735.26     31.44 o 
   3  -5   2      497.68      511.19     12.66 o 
   4  -5   2     3000.25     3074.17     56.56 o 
   5  -5   2     1826.21     1857.23     29.85 o 
   6  -5   2     1216.09     1128.81     23.04 o 
   7  -5   2      662.05      692.77     22.90 o 
   8  -5   2       15.64       19.82     12.70 o 
   9  -5   2      168.57      148.89     25.75 o 
  10  -5   2       10.74       25.18     18.20 o 
 -12  -4   2       12.83       27.93     34.04 o 
 -11  -4   2      190.94      239.74     31.86 o 
 -10  -4   2      336.65      312.58     25.75 o 
  -9  -4   2      160.05      127.00     42.76 o 
  -8  -4   2      130.11      102.68     16.76 o 
  -7  -4   2      308.77      287.75     12.27 o 
  -6  -4   2      584.53      605.39     19.85 o 
  -5  -4   2      783.63      910.07     40.37 o 
  -4  -4   2       13.28        9.12      4.99 o 
  -3  -4   2     2473.89     2660.53     69.18 o 
  -2  -4   2     4371.89     4366.65     76.17 o 
  -1  -4   2     6716.57     6768.36    138.31 o 
   0  -4   2     3037.15     3099.98     43.43 o 
   1  -4   2     1661.60     1591.29     39.68 o 
   2  -4   2       50.93       74.65      4.75 o 
   3  -4   2      732.26      715.30     27.70 o 
   4  -4   2      101.47       95.64      6.51 o 
   5  -4   2     1618.84     1612.35     29.12 o 
   6  -4   2      189.98      211.04      9.43 o 
   7  -4   2      247.16      251.04     12.69 o 
   8  -4   2      153.51      191.29     18.77 o 
   9  -4   2       30.67       45.59     28.36 o 
  10  -4   2       87.20       71.57     25.31 o 
 -12  -3   2        1.77      -13.88     13.88 o 
 -11  -3   2       64.30       70.11     16.54 o 
 -10  -3   2        7.58        4.12     14.87 o 
  -9  -3   2        6.24      -11.09     11.09 o 
  -8  -3   2       13.53       20.86     10.11 o 
  -7  -3   2      329.02      322.41     14.06 o 
  -6  -3   2     1111.76     1109.78     23.16 o 
  -5  -3   2       24.95       26.78      4.93 o 
  -4  -3   2     1523.43     1521.92     51.80 o 
  -3  -3   2     2824.72     2602.86     45.92 o 
  -2  -3   2     6437.29     6630.31    114.52 o 
  -1  -3   2     7260.25     7570.26    116.46 o 
   0  -3   2      663.57      618.81     11.26 o 
   1  -3   2      916.40      861.89     19.13 o 
   2  -3   2     5645.73     5379.51     82.78 o 
   3  -3   2       27.86        9.92      4.88 o 
   4  -3   2       23.06       34.08     11.26 o 
   5  -3   2        0.12        0.83      5.18 o 
   6  -3   2     1941.01     2024.92     34.40 o 
   7  -3   2      627.16      634.87     15.87 o 
   8  -3   2     1544.79     1603.13     34.54 o 
   9  -3   2       59.24       71.91     13.20 o 
  10  -3   2      107.09      123.02     20.07 o 
  11  -3   2       38.85       25.31     26.18 o 
 -12  -2   2        6.51        2.88     14.72 o 
 -11  -2   2        0.16        5.55     12.70 o 
 -10  -2   2        5.63        0.34     18.43 o 
  -9  -2   2      271.54      315.49     22.11 o 
  -8  -2   2        6.29       -3.66      9.94 o 
  -7  -2   2     1994.88     1916.28     42.06 o 
  -6  -2   2      677.04      656.88     18.34 o 
  -5  -2   2     3615.75     3591.92     72.60 o 
  -4  -2   2       32.38       59.31      4.97 o 
  -3  -2   2     1410.81     1642.58     26.35 o 
  -2  -2   2    11386.89    11821.21    163.53 o 
  -1  -2   2    27024.28    27544.45    380.45 o 
   0  -2   2    13070.14    13640.29    206.54 o 
   1  -2   2     5091.02     5456.20    106.04 o 
   2  -2   2     1598.40     1507.99     27.42 o 
   3  -2   2    10590.93    10734.88    163.10 o 
   4  -2   2      279.87      257.06      6.92 o 
   5  -2   2     5339.14     5355.51     76.41 o 
   6  -2   2       99.20      109.48      6.66 o 
   7  -2   2      253.43      268.34     11.72 o 
   8  -2   2        1.39       -8.41      9.23 o 
   9  -2   2      222.31      202.78     13.67 o 
  10  -2   2       67.79       80.31     15.28 o 
  11  -2   2        0.63        2.83     17.07 o 
 -12  -1   2       27.77       24.87     15.12 o 
 -11  -1   2        4.01        6.90     12.78 o 
 -10  -1   2       54.78       60.24     15.11 o 
  -9  -1   2      364.32      354.47     16.94 o 
  -8  -1   2      798.42      786.88     23.53 o 
  -7  -1   2     4250.57     4308.46     88.02 o 
  -6  -1   2      266.21      320.40      9.45 o 
  -5  -1   2      861.32      831.19     15.94 o 
  -4  -1   2     1617.92     1508.46     25.12 o 
  -3  -1   2     3365.08     3984.91     60.49 o 
  -2  -1   2      746.35      867.53     13.89 o 
  -1  -1   2     7893.63     8301.04    125.91 o 
   0  -1   2      465.52      564.66     10.74 o 
   1  -1   2     4973.46     5536.46     91.96 o 
   2  -1   2     1015.00     1135.65     18.29 o 
   3  -1   2    17122.10    17149.37    238.77 o 
   4  -1   2     2270.72     2342.74     37.06 o 
   5  -1   2      716.20      649.66     13.71 o 
   6  -1   2       37.97       35.88      6.45 o 
   7  -1   2      467.74      547.18     16.34 o 
   8  -1   2      267.61      312.71     12.87 o 
   9  -1   2        2.24        6.32     12.04 o 
  10  -1   2      714.52      717.70     29.08 o 
  11  -1   2       26.02       29.91     16.08 o 
  12  -1   2       73.87       63.36     18.71 o 
 -12   0   2        5.86        7.33     23.37 o 
 -11   0   2        0.09       12.01     13.46 o 
 -10   0   2       33.29       40.40     11.85 o 
  -9   0   2       30.55       47.28     12.68 o 
  -8   0   2      258.72      261.35     17.17 o 
  -7   0   2     2338.70     2325.05     44.41 o 
  -6   0   2     3943.17     4168.67     67.04 o 
  -5   0   2     4608.74     4519.89     71.62 o 
  -4   0   2      283.04      308.71      8.34 o 
  -3   0   2     2404.48     2514.22     45.51 o 
  -2   0   2    13381.67    14647.49    186.88 o 
  -1   0   2      662.23      625.87     11.92 o 
   0   0   2      699.27      760.42     10.98 o 
   1   0   2      248.84      213.69      5.83 o 
   2   0   2     6688.35     7279.64    166.87 o 
   3   0   2      315.93      313.40      6.17 o 
   4   0   2    18382.77    19190.59    269.24 o 
   5   0   2      727.48      703.14     15.33 o 
   6   0   2     1805.30     1908.12     35.99 o 
   7   0   2     1336.04     1335.68     27.71 o 
   8   0   2      406.08      389.72     14.07 o 
   9   0   2      383.46      378.51     18.25 o 
  10   0   2       30.17       33.88     13.57 o 
  11   0   2       11.31       25.23     15.86 o 
  12   0   2       34.15       53.69     18.08 o 
 -11   1   2      136.33      109.91     14.86 o 
 -10   1   2       58.99       71.82     18.39 o 
  -9   1   2      128.57      145.30     12.00 o 
  -8   1   2      154.12      197.53     13.97 o 
  -7   1   2     3113.82     3059.13     49.66 o 
  -6   1   2       38.06       55.30      5.73 o 
  -5   1   2      813.87      931.02     16.00 o 
  -4   1   2      141.71      134.53      4.93 o 
  -3   1   2      385.05      396.82      9.04 o 
  -2   1   2       28.34       33.78      2.99 o 
  -1   1   2     1149.31     1007.57     16.20 o 
   0   1   2      709.48      655.82     14.37 o 
   1   1   2       58.71       77.72      5.24 o 
   2   1   2     2844.28     2894.81     51.51 o 
   3   1   2      262.53      210.33      9.60 o 
   4   1   2       70.37       59.50      6.13 o 
   5   1   2      711.22      864.60     15.49 o 
   6   1   2      406.62      460.03     11.08 o 
   7   1   2      350.30      361.88     11.88 o 
   8   1   2      117.19      115.41      8.86 o 
   9   1   2      187.92      186.39     13.04 o 
  10   1   2      189.54      161.23     17.23 o 
  11   1   2       62.64       50.24     15.35 o 
  12   1   2      144.22      173.49     22.58 o 
 -11   2   2      117.25      131.79     27.06 o 
 -10   2   2       36.89       21.82     16.66 o 
  -9   2   2       99.49       71.79     11.68 o 
  -8   2   2       50.04       42.05     12.97 o 
  -7   2   2       91.28       87.58      7.81 o 
  -6   2   2      551.54      463.83     12.25 o 
  -5   2   2        2.19        1.19      4.83 o 
  -4   2   2     5825.51     6060.03     78.81 o 
  -3   2   2     9922.95    10137.73    141.99 o 
  -2   2   2     9132.51     9803.01    151.89 o 
  -1   2   2    88492.35    83547.68   1265.50 o 
   1   2   2     5186.68     5558.65    144.71 o 
   2   2   2      567.24      526.00     16.63 o 
   3   2   2    15774.50    17294.39    652.82 o 
   4   2   2      237.44      240.35      7.96 o 
   5   2   2     3486.98     3796.53     68.56 o 
   6   2   2      953.24      821.45     22.09 o 
   7   2   2      553.21      449.09     19.01 o 
   8   2   2     1022.62     1028.69     48.87 o 
   9   2   2     1409.66     1495.24     46.79 o 
  10   2   2       23.48       49.03     19.64 o 
  11   2   2        7.33        3.35     19.63 o 
  12   2   2        2.19      -23.06     23.06 o 
 -11   3   2       43.97       74.18     27.06 o 
 -10   3   2        5.47       -3.49     23.56 o 
  -9   3   2      176.25      155.35     23.56 o 
  -8   3   2      332.44      322.37     11.04 o 
  -7   3   2        7.05       11.99      7.20 o 
  -6   3   2       12.65        8.96      5.44 o 
  -5   3   2     1620.26     1596.65     28.52 o 
  -4   3   2     1196.84     1296.24     20.77 o 
  -3   3   2     7043.82     7415.32    104.44 o 
  -2   3   2       94.20       72.08      4.14 o 
  -1   3   2       18.47       26.51      3.57 o 
   1   3   2      269.43      265.39      6.82 o 
   2   3   2     8441.52     9134.76    236.85 o 
   3   3   2       71.66       87.27     10.47 o 
   4   3   2     5582.41     6064.52    107.31 o 
   5   3   2      231.16      217.36      7.68 o 
   6   3   2        2.48       -0.44      2.98 o 
   8   3   2     1643.72     1616.24     47.47 o 
   9   3   2      111.36       97.83     15.48 o 
  10   3   2      577.96      589.87     29.55 o 
  11   3   2        2.63      -19.08     19.08 o 
  12   3   2       48.21       51.60     23.68 o 
 -10   4   2        6.35      -10.47     25.31 o 
  -9   4   2      221.04      192.00     26.18 o 
  -8   4   2      122.88      136.68     13.69 o 
  -7   4   2       84.98      110.68     17.86 o 
  -6   4   2      423.90      433.21     11.75 o 
  -5   4   2       13.66        6.05      5.91 o 
  -4   4   2      651.01      549.79     11.80 o 
  -3   4   2      317.87      372.92      9.07 o 
  -2   4   2    28770.53    30125.28    464.28 o 
  -1   4   2     7505.53     8294.77    143.35 o 
   0   4   2    10758.76    10521.95    539.80 o 
   2   4   2      301.39      298.30     18.76 o 
   3   4   2     2252.85     1376.32     54.11 o 
   4   4   2     1405.15     1247.91     59.35 o 
   5   4   2      738.16      816.65     17.11 o 
   6   4   2       25.78       39.47      6.42 o 
   7   4   2       36.48       44.51     12.22 o 
   8   4   2      919.12      856.43     31.24 o 
   9   4   2      198.48      188.90     17.58 o 
  10   4   2      140.36      134.68     18.88 o 
  11   4   2        5.83       16.04     19.53 o 
  12   4   2        0.05       34.86     24.04 o 
 -10   5   2       12.79       38.40     26.18 o 
  -9   5   2        2.99       16.58     21.82 o 
  -8   5   2       11.70       24.56     13.29 o 
  -7   5   2       36.58       39.51     16.31 o 
  -6   5   2     1523.61     1514.73     36.20 o 
  -5   5   2     1097.20     1135.46     25.25 o 
  -4   5   2        4.75       10.16      5.44 o 
  -3   5   2     3143.72     3388.94     49.28 o 
  -2   5   2      234.59      251.26      7.50 o 
  -1   5   2     1521.93     1369.16     35.73 o 
   0   5   2      201.44      243.73     14.99 o 
   1   5   2      880.39      848.79     20.25 o 
   2   5   2      562.77      472.81     12.62 o 
   3   5   2      544.19      362.17     17.25 o 
   5   5   2     1186.03     1138.07     38.84 o 
   6   5   2      632.70      609.49     40.47 o 
   7   5   2      312.25      292.96     15.82 o 
   8   5   2       47.49       59.64     13.21 o 
   9   5   2      152.08      138.42     16.58 o 
  10   5   2       28.25       11.92     21.82 o 
  11   5   2        5.28       23.91     20.33 o 
  12   5   2        0.05       -1.66     21.77 o 
  -9   6   2       45.39       61.97     24.44 o 
  -8   6   2       50.22       51.54     14.61 o 
  -7   6   2      793.34      717.28     24.32 o 
  -6   6   2        0.28       -1.25     11.16 o 
  -5   6   2     1029.75     1101.93     25.68 o 
  -4   6   2        6.83        8.44      9.74 o 
  -3   6   2       18.26       22.49      6.07 o 
  -2   6   2      715.91      714.25     20.74 o 
  -1   6   2     1314.70     1263.95     34.49 o 
   0   6   2     2679.43     2771.41     49.99 o 
   1   6   2      653.25      692.95     18.60 o 
   2   6   2      732.48      614.48     16.33 o 
   3   6   2     4743.38     4693.68     97.03 o 
   4   6   2     3781.23     3891.78     83.07 o 
   5   6   2      281.19      225.02     12.60 o 
   6   6   2      656.08      782.32     18.43 o 
   7   6   2      877.03      851.39     28.93 o 
   8   6   2        2.60       18.57     12.56 o 
   9   6   2       73.38       56.15     19.64 o 
  10   6   2      145.42      164.74     28.80 o 
  11   6   2       16.47       16.10     19.85 o 
  12   6   2        5.44        4.04     22.86 o 
  -8   7   2       33.99       59.04     15.80 o 
  -7   7   2       40.24       33.64     14.41 o 
  -6   7   2      253.34      248.82     27.17 o 
  -5   7   2      141.11      135.60     11.35 o 
  -4   7   2     1439.75     1436.43     37.11 o 
  -3   7   2       97.97      121.33     12.25 o 
  -2   7   2       12.15       -7.75      8.99 o 
  -1   7   2     3058.44     3231.49     80.11 o 
   0   7   2      723.86      691.47     20.15 o 
   1   7   2     1138.96     1113.77     35.35 o 
   2   7   2        1.50       12.23      6.22 o 
   3   7   2      491.01      507.05     23.66 o 
   4   7   2     1511.06     1346.72     40.45 o 
   5   7   2      939.89     1046.42     20.02 o 
   6   7   2     1601.16     1599.55     32.41 o 
   7   7   2      593.26      618.95     25.58 o 
   8   7   2       61.82       62.04     30.11 o 
   9   7   2      332.26      358.46     58.04 o 
  10   7   2        2.85       -7.16     17.43 o 
  11   7   2       77.97       85.16     22.07 o 
  12   7   2       41.47       50.60     24.04 o 
  -8   8   2       75.76       83.47     24.68 o 
  -7   8   2       61.10       63.30     21.13 o 
  -6   8   2      217.69      186.18     22.59 o 
  -5   8   2      108.57      118.64     16.54 o 
  -4   8   2      139.12      145.11     15.40 o 
  -3   8   2      577.25      680.43     35.10 o 
  -2   8   2      130.00      131.23     16.18 o 
  -1   8   2      292.66      298.89     17.99 o 
   0   8   2      103.98       87.30     10.19 o 
   1   8   2      178.99      120.05     24.44 o 
   3   8   2       19.44       22.64     10.44 o 
   4   8   2      336.34      335.42     17.92 o 
   5   8   2      695.17      708.58     29.67 o 
   6   8   2       14.45       14.72     12.92 o 
   7   8   2       33.90       21.64     14.52 o 
   8   8   2       66.29       66.59     16.78 o 
   9   8   2       45.03       43.30     27.49 o 
  10   8   2       15.80       41.60     20.18 o 
  11   8   2        6.73       -4.03     21.95 o 
  -7   9   2       11.24       -6.42     22.93 o 
  -6   9   2       48.89       59.24     48.00 o 
  -5   9   2       52.30       39.18     38.84 o 
  -4   9   2      234.66      245.37     24.30 o 
  -3   9   2        1.55       11.56     13.30 o 
  -2   9   2     1035.20     1012.99     30.70 o 
  -1   9   2       84.11      104.74     12.70 o 
   0   9   2      421.73      425.83     17.18 o 
   1   9   2     1363.77     1550.18     48.63 o 
   2   9   2       55.45       77.95     24.44 o 
   3   9   2       50.46       31.17     12.68 o 
   4   9   2      137.13      148.71     34.04 o 
   5   9   2      333.89      368.04     20.95 o 
   6   9   2      115.63      108.22     16.76 o 
   7   9   2      101.11      102.98     21.82 o 
   8   9   2       85.64       73.31     22.69 o 
   9   9   2        2.51       -4.36     22.69 o 
  10   9   2      226.13      285.39     32.29 o 
  11   9   2        7.18        1.75     27.93 o 
  -6  10   2      143.08      143.04     25.83 o 
  -5  10   2       30.87       30.43     21.93 o 
  -4  10   2      123.40      142.57     40.24 o 
  -3  10   2      376.71      394.46     20.77 o 
  -2  10   2       16.77       16.47     14.41 o 
  -1  10   2       72.44       84.49     14.49 o 
   0  10   2      134.63      159.87     27.06 o 
   1  10   2       31.65       50.88     16.26 o 
   2  10   2      232.21      217.56     18.50 o 
   3  10   2       33.12       38.01     14.67 o 
   4  10   2        0.86       -7.26     27.06 o 
   5  10   2       14.31      -20.07     21.82 o 
   6  10   2        8.74        0.87     20.07 o 
   7  10   2       91.94       65.46     23.56 o 
   8  10   2      158.77      173.68     27.06 o 
   9  10   2        2.76       41.02     26.18 o 
  10  10   2       12.73       38.40     29.67 o 
  -4  11   2       23.44       46.03     19.90 o 
  -3  11   2       14.38       35.85     18.74 o 
  -2  11   2       27.55       34.22     16.27 o 
  -1  11   2       38.62       39.19     15.30 o 
   0  11   2      312.94      357.11     25.02 o 
   1  11   2      287.94      253.14     40.15 o 
   2  11   2       11.06       -5.25     17.02 o 
   3  11   2      320.89      299.74     21.63 o 
   4  11   2       27.07       39.09     22.26 o 
   5  11   2      443.58      457.43     26.31 o 
   6  11   2        0.25       12.22     20.95 o 
   7  11   2        4.44      -22.69     22.69 o 
   8  11   2       96.31       29.67     26.18 o 
   9  11   2       59.80      113.46     29.67 o 
  -3  12   2       22.36       20.51     19.82 o 
  -2  12   2       65.98       84.10     20.44 o 
  -1  12   2       14.55       28.08     17.02 o 
   0  12   2        0.83      -14.45     21.13 o 
   1  12   2       25.50       28.11     31.86 o 
   2  12   2       38.18       67.82     19.68 o 
   3  12   2       23.54       32.32     18.37 o 
   4  12   2        4.04        3.59     42.76 o 
   5  12   2        4.69       37.96     30.98 o 
   6  12   2      156.55      104.73     25.31 o 
   7  12   2        9.90       31.42     26.18 o 
   8  12   2       21.62       40.15     27.06 o 
  -1  13   2        0.70      -18.08     18.08 o 
   0  13   2        0.19      -14.67     24.04 o 
   1  13   2       19.87       29.60     44.51 o 
   2  13   2       52.52       38.75     27.93 o 
   3  13   2        6.00        5.67     20.21 o 
   4  13   2       44.94       60.95     21.89 o 
   5  13   2       20.54      -23.56     23.56 o 
   6  13   2       63.60       85.53     27.06 o 
  -5 -13   3       35.22       42.76     32.29 o 
  -4 -13   3        5.52       -5.24     28.80 o 
  -3 -13   3       49.10       38.83     40.15 o 
  -2 -13   3        0.52      -10.23     23.86 o 
  -1 -13   3        0.82       23.60     19.34 o 
   0 -13   3        0.29      -11.40     24.67 o 
  -7 -12   3       31.74       42.76     31.42 o 
  -6 -12   3        0.44       34.04     29.67 o 
  -5 -12   3       33.27       18.33     28.80 o 
  -4 -12   3       24.12       -7.85     26.18 o 
  -3 -12   3       38.14       24.38     27.06 o 
  -2 -12   3        8.87       10.72     21.58 o 
  -1 -12   3       10.97        3.74     16.52 o 
   0 -12   3       37.12       56.01     17.73 o 
   1 -12   3       23.25      -14.28     17.82 o 
   2 -12   3       64.88       30.93     18.85 o 
  -9 -11   3        9.60       38.40     33.16 o 
  -8 -11   3       29.77      -11.35     30.55 o 
  -7 -11   3       92.12       90.77     31.42 o 
  -6 -11   3      146.07      129.17     29.67 o 
  -5 -11   3        4.53       -2.62     25.31 o 
  -4 -11   3       40.28       74.65     25.75 o 
  -3 -11   3       43.00       28.80     18.85 o 
  -2 -11   3       15.94       21.82     23.56 o 
  -1 -11   3      135.57      167.53     27.35 o 
   0 -11   3       12.54       53.27     15.82 o 
   1 -11   3      106.17      136.28     17.73 o 
   2 -11   3        0.19       -3.20     19.20 o 
   3 -11   3        1.51        8.81     23.13 o 
   4 -11   3        1.27      -21.82     21.82 o 
  -9 -10   3       36.66       27.06     33.16 o 
  -8 -10   3       68.04       73.31     30.55 o 
  -7 -10   3       34.97       13.96     27.93 o 
  -6 -10   3      161.96      133.53     28.80 o 
  -5 -10   3        2.33       15.71     24.44 o 
  -4 -10   3       14.13       18.33     17.61 o 
  -3 -10   3      100.53      110.46     17.82 o 
  -2 -10   3       25.61       38.86     13.29 o 
  -1 -10   3       74.11       84.67     14.41 o 
   0 -10   3       80.80       93.14     16.19 o 
   1 -10   3       39.42       32.18     14.27 o 
   2 -10   3      877.65      934.19     33.13 o 
   3 -10   3       33.96       23.36     16.14 o 
   4 -10   3      189.98      219.25     33.16 o 
   5 -10   3       75.57       67.59     30.11 o 
   6 -10   3       11.64       34.21     23.24 o 
 -10  -9   3       11.98      -24.44     32.29 o 
  -9  -9   3       78.13      102.11     32.29 o 
  -8  -9   3      145.81      139.64     29.67 o 
  -7  -9   3       47.49       75.93     26.18 o 
  -6  -9   3       53.89       17.45     24.44 o 
  -5  -9   3      113.12      100.37     23.56 o 
  -4  -9   3       47.25       87.29     16.28 o 
  -3  -9   3      130.98      101.40     16.53 o 
  -2  -9   3       42.88       75.54     12.38 o 
  -1  -9   3      350.32      354.49     16.88 o 
   0  -9   3      367.05      380.60     17.78 o 
   1  -9   3       54.94       44.39     13.29 o 
   2  -9   3      988.12      981.64     60.11 o 
   3  -9   3      545.51      531.91     22.27 o 
   4  -9   3        0.82        3.00     30.55 o 
   5  -9   3        6.44       40.87     19.71 o 
   6  -9   3        0.58        4.12     21.47 o 
   7  -9   3       17.49       25.48     26.62 o 
 -11  -8   3       30.27       91.64     35.78 o 
 -10  -8   3       19.32       29.67     29.67 o 
  -9  -8   3        0.02        3.49     27.93 o 
  -8  -8   3      226.09      257.46     31.42 o 
  -7  -8   3      469.85      466.05     35.78 o 
  -6  -8   3      127.83      109.09     25.31 o 
  -5  -8   3      205.30      247.86     27.06 o 
  -4  -8   3      102.38       89.58     15.11 o 
  -3  -8   3      770.64      778.38     24.66 o 
  -2  -8   3       15.51       18.67     15.71 o 
  -1  -8   3      293.20      338.40     15.04 o 
   0  -8   3       83.51       67.75     11.45 o 
   1  -8   3        7.13       19.69     14.72 o 
   2  -8   3      167.72      128.18     13.48 o 
   3  -8   3        5.91       10.36     12.81 o 
   4  -8   3      478.64      469.37     20.52 o 
   5  -8   3        3.69       21.09     15.67 o 
   6  -8   3      464.99      481.92     26.91 o 
   7  -8   3        4.85       14.78     15.34 o 
   8  -8   3       74.95       66.11     17.18 o 
 -11  -7   3        9.21       94.26     34.91 o 
 -10  -7   3      167.06      178.04     32.29 o 
  -9  -7   3        2.05      -12.22     25.31 o 
  -8  -7   3      103.24       69.82     25.31 o 
  -7  -7   3        0.95       20.07     22.69 o 
  -6  -7   3      773.50      805.55     47.13 o 
  -5  -7   3      334.17      370.95     19.63 o 
  -4  -7   3       60.32       72.09     13.17 o 
  -3  -7   3     1402.84     1414.44     33.65 o 
  -2  -7   3     2384.33     2432.25     53.20 o 
  -1  -7   3      457.15      440.35     22.10 o 
   0  -7   3      176.71      140.51     10.82 o 
   1  -7   3      164.25      146.60     11.45 o 
   2  -7   3      700.34      637.97     22.55 o 
   3  -7   3      210.51      203.46      8.85 o 
   4  -7   3      469.52      434.50     12.86 o 
   5  -7   3      163.06      154.84     10.94 o 
   6  -7   3      100.81       74.65     10.84 o 
   7  -7   3        1.41        7.23     11.42 o 
   8  -7   3        7.99      -11.82     13.86 o 
 -11  -6   3       13.01       10.47     31.42 o 
 -10  -6   3       27.18       24.44     27.93 o 
  -9  -6   3       24.08       42.76     25.31 o 
  -8  -6   3      735.58      693.84     42.76 o 
  -7  -6   3       54.24       78.55     21.82 o 
  -6  -6   3       49.56       42.76     20.07 o 
  -5  -6   3      661.62      656.77     62.84 o 
  -4  -6   3     1883.70     1735.36     45.84 o 
  -3  -6   3      195.04      191.08      8.13 o 
  -2  -6   3     4482.08     4580.46     94.26 o 
  -1  -6   3      748.69      720.56     20.33 o 
   0  -6   3      304.13      306.18     10.71 o 
   1  -6   3     2468.90     2644.74     49.15 o 
   2  -6   3     1088.00     1129.49     22.86 o 
   3  -6   3      193.23      191.97     18.59 o 
   4  -6   3        0.08        2.44      8.20 o 
   5  -6   3       22.23       21.81      8.87 o 
   6  -6   3     1162.46     1055.55     35.91 o 
   7  -6   3      499.99      508.45     20.30 o 
   8  -6   3      933.57      974.63     29.11 o 
   9  -6   3        1.55       -5.62     15.18 o 
 -12  -5   3       45.44       61.97     36.66 o 
 -11  -5   3       28.83       28.80     30.55 o 
 -10  -5   3        7.51      -13.09     25.31 o 
  -9  -5   3        5.25       15.71     23.56 o 
  -8  -5   3      546.70      533.25     35.78 o 
  -7  -5   3      815.39      637.11     38.40 o 
  -6  -5   3     1595.74     1651.95     43.73 o 
  -5  -5   3       71.65       72.95      5.62 o 
  -4  -5   3     2049.56     2145.12     39.45 o 
  -3  -5   3        0.84        2.64      4.66 o 
  -2  -5   3      969.35     1025.82     23.03 o 
  -1  -5   3        5.07       30.03     11.95 o 
   0  -5   3      419.64      501.86     13.38 o 
   1  -5   3      464.37      540.41     11.69 o 
   2  -5   3       78.93       93.68      9.40 o 
   3  -5   3      197.66      233.51      9.06 o 
   4  -5   3     2627.11     2583.96     42.83 o 
   5  -5   3      891.27      913.95     18.24 o 
   6  -5   3      185.28      188.78      9.98 o 
   7  -5   3       28.12       20.54     10.09 o 
   8  -5   3       93.09       81.14     17.27 o 
   9  -5   3       18.96       10.35     18.57 o 
  10  -5   3       22.82       63.71     25.31 o 
 -12  -4   3        4.16        5.21     19.53 o 
 -11  -4   3        0.56       10.98     13.93 o 
 -10  -4   3        7.35       12.43     12.02 o 
  -9  -4   3      627.77      682.43     41.02 o 
  -8  -4   3       13.90        4.36     17.45 o 
  -7  -4   3     1288.69     1312.03     37.27 o 
  -6  -4   3       19.83        8.70      9.16 o 
  -5  -4   3       24.83       11.64      6.65 o 
  -4  -4   3     2419.50     2552.48     40.18 o 
  -3  -4   3    12848.27    13968.73    240.47 o 
  -2  -4   3     1758.06     1781.15     32.75 o 
  -1  -4   3       55.96       85.75      5.77 o 
   0  -4   3     3815.11     3791.44     58.83 o 
   1  -4   3     5237.60     5130.42     79.24 o 
   2  -4   3     8868.30     8657.07    144.70 o 
   3  -4   3     7580.23     7799.69    119.81 o 
   4  -4   3        6.22       -1.44      5.35 o 
   5  -4   3       86.64       97.53      7.73 o 
   6  -4   3      103.13       87.66      8.25 o 
   7  -4   3      388.95      364.54     12.06 o 
   8  -4   3      221.17      187.63     13.19 o 
   9  -4   3      288.79      272.77     21.49 o 
  10  -4   3      320.87      313.32     30.55 o 
 -12  -3   3       15.24       27.75     20.18 o 
 -11  -3   3       74.67       75.23     14.63 o 
 -10  -3   3        4.11        6.54     10.84 o 
  -9  -3   3      483.48      546.79     21.65 o 
  -8  -3   3       20.54       15.73     12.95 o 
  -7  -3   3      119.48      115.95     10.38 o 
  -6  -3   3     2765.44     2694.79     56.74 o 
  -5  -3   3      175.28      198.71     18.33 o 
  -4  -3   3     7257.13     8001.60    133.65 o 
  -3  -3   3      655.99      765.04     21.41 o 
  -2  -3   3     2383.24     2280.58     40.73 o 
  -1  -3   3      500.01      530.39      9.00 o 
   0  -3   3      341.81      377.34     11.99 o 
   1  -3   3     2080.65     2363.81     47.49 o 
   2  -3   3    17317.74    17904.29    363.14 o 
   3  -3   3     2519.23     2643.08     41.97 o 
   4  -3   3     1622.32     1426.19     24.60 o 
   5  -3   3       18.84       19.32      5.41 o 
   6  -3   3     1730.91     1659.88     29.19 o 
   7  -3   3      469.18      435.29     12.87 o 
   8  -3   3       17.52       12.39     10.47 o 
   9  -3   3        2.84       -6.14     11.87 o 
  10  -3   3      146.36      149.06     16.54 o 
  11  -3   3        0.49       -6.11     25.31 o 
 -12  -2   3        1.95       27.93     20.95 o 
 -11  -2   3        8.03       11.01     13.18 o 
 -10  -2   3        6.07       21.52     11.67 o 
  -9  -2   3        6.96        0.48     10.02 o 
  -8  -2   3     1504.03     1506.40     36.72 o 
  -7  -2   3      853.48      745.00     22.08 o 
  -6  -2   3      436.45      385.83     14.73 o 
  -5  -2   3      334.31      394.56     16.50 o 
  -4  -2   3     4317.08     4687.40    129.01 o 
  -3  -2   3     5861.99     6323.24    123.29 o 
  -2  -2   3     2298.12     2441.48     37.90 o 
  -1  -2   3     9479.18    10748.65    163.27 o 
   0  -2   3    13067.14    13958.87    193.31 o 
   1  -2   3     3779.99     3840.25     93.80 o 
   2  -2   3    22747.25    23688.24    406.24 o 
   3  -2   3       15.41       12.57      3.32 o 
   4  -2   3     5818.62     5870.23     83.02 o 
   5  -2   3      372.86      357.94      8.99 o 
   6  -2   3        0.43       -0.28      4.89 o 
   7  -2   3      308.82      307.78     12.25 o 
   8  -2   3        6.12      -11.09     11.09 o 
   9  -2   3       68.52       78.02     11.78 o 
  10  -2   3      490.39      473.22     21.13 o 
  11  -2   3       31.14       62.72     17.83 o 
 -12  -1   3        6.25       11.28     31.90 o 
 -11  -1   3       68.20       55.84     23.81 o 
 -10  -1   3       80.34       87.20     12.61 o 
  -9  -1   3      419.57      449.91     15.86 o 
  -8  -1   3       93.50       92.97     11.81 o 
  -7  -1   3     1616.00     1542.37     35.86 o 
  -6  -1   3       20.75       26.89      5.81 o 
  -5  -1   3      621.01      648.55     14.59 o 
  -4  -1   3     1921.49     1927.47     26.06 o 
  -3  -1   3     4856.31     4960.89     83.10 o 
  -2  -1   3    22266.60    22910.71    347.07 o 
  -1  -1   3     1815.61     1732.66     27.35 o 
   0  -1   3     1106.72     1104.89     20.29 o 
   1  -1   3        1.67        3.06      2.40 o 
   2  -1   3      472.57      469.37      8.69 o 
   3  -1   3     6374.91     6371.99     97.20 o 
   4  -1   3      206.75      254.09      6.13 o 
   5  -1   3     3923.41     3951.44     62.93 o 
   6  -1   3     1718.11     1681.68     32.80 o 
   7  -1   3      171.43      186.99      9.80 o 
   8  -1   3     1582.57     1547.79     32.59 o 
   9  -1   3      175.31      174.74     12.35 o 
  10  -1   3      160.79      175.47     16.02 o 
  11  -1   3       24.31       11.10     16.29 o 
  12  -1   3        9.27        9.81     18.30 o 
 -11   0   3       78.65       73.72     24.99 o 
 -10   0   3      150.50      149.02     22.55 o 
  -9   0   3       88.81      102.83     11.35 o 
  -8   0   3        4.34        1.49      9.45 o 
  -7   0   3      108.11      121.07      9.16 o 
  -6   0   3      501.62      487.89     11.19 o 
  -5   0   3     2672.29     2729.65     36.66 o 
  -4   0   3     1718.87     1714.14     23.57 o 
  -3   0   3     9977.62    11089.20    171.85 o 
  -2   0   3    10082.13     9871.49    248.14 o 
  -1   0   3    27829.07    29061.78    498.12 o 
   0   0   3       16.31        8.30      1.51 o 
   1   0   3    58853.60    55656.02   2985.26 o 
   2   0   3      540.84      567.74     13.29 o 
   3   0   3     8547.55     9190.92    142.29 o 
   4   0   3      396.52      339.91      7.93 o 
   5   0   3       78.85      102.70      8.69 o 
   6   0   3     3595.54     3604.94     64.97 o 
   7   0   3        3.47       16.36      7.07 o 
   8   0   3     1394.91     1428.41     29.92 o 
   9   0   3      114.74       81.04     24.86 o 
  10   0   3       13.02       16.49     13.37 o 
  11   0   3       26.45       37.09     19.65 o 
  12   0   3       45.19       35.87     18.30 o 
 -11   1   3       12.24        5.24     25.31 o 
 -10   1   3      110.43      111.07     16.04 o 
  -9   1   3      154.38      166.44     12.67 o 
  -8   1   3        1.18        3.94     10.71 o 
  -7   1   3      555.38      600.43     13.21 o 
  -6   1   3      695.82      718.84     13.13 o 
  -5   1   3       12.55        2.30      4.26 o 
  -4   1   3     1332.68     1231.99     17.86 o 
  -3   1   3     2600.28     2433.87     40.59 o 
  -2   1   3    42675.29    41805.01    732.74 o 
  -1   1   3      296.06      385.80      7.77 o 
   0   1   3    29125.72    27272.79    920.61 o 
   1   1   3      270.53      285.39     14.84 o 
   2   1   3      537.80      611.54     11.91 o 
   3   1   3    13338.55     9707.58    329.90 o 
   4   1   3     2299.34     2317.27     49.56 o 
   5   1   3      581.44      736.80     21.59 o 
   6   1   3     2413.73     2514.10     41.05 o 
   7   1   3     2904.43     2866.55     52.68 o 
   8   1   3      332.43      387.80     13.61 o 
   9   1   3      179.13      213.35     13.00 o 
  10   1   3       98.08      138.27     14.06 o 
  11   1   3        0.86        8.26     14.71 o 
  12   1   3       25.73       42.32     17.16 o 
 -11   2   3       32.50      -14.84     25.31 o 
 -10   2   3        4.34       -2.62     22.69 o 
  -9   2   3       13.06        6.32     13.61 o 
  -8   2   3       83.11       95.40     11.04 o 
  -7   2   3       61.75       61.27      7.20 o 
  -6   2   3      242.31      229.08      7.46 o 
  -5   2   3        0.37        4.27      4.94 o 
  -4   2   3     5320.57     5267.41     83.36 o 
  -3   2   3      183.38      237.72      6.32 o 
  -2   2   3     3917.99     4266.62     67.02 o 
  -1   2   3      332.42      450.55      8.71 o 
   0   2   3    10557.14    10538.53   1067.81 o 
   1   2   3     4745.73     5494.27    143.47 o 
   2   2   3     5358.56     6062.10    157.97 o 
   3   2   3      159.27      147.49     12.22 o 
   4   2   3     1738.88     1798.11     33.24 o 
   5   2   3      390.14      376.70     11.71 o 
   6   2   3     1634.17     1663.90     37.90 o 
   7   2   3     1755.03     1756.36     51.53 o 
   8   2   3       53.84       40.23     12.92 o 
   9   2   3      494.03      527.45     39.71 o 
  10   2   3       17.58       43.35     22.69 o 
  11   2   3        0.13      -11.59     19.49 o 
  12   2   3       14.85       10.01     22.85 o 
 -11   3   3       60.38      112.58     28.80 o 
 -10   3   3      152.00      130.04     26.18 o 
  -9   3   3        0.32       16.58     20.95 o 
  -8   3   3      532.36      590.28     20.44 o 
  -7   3   3      778.06      757.05     23.79 o 
  -6   3   3     1305.29     1363.70     23.40 o 
  -5   3   3     1691.40     1830.40     28.73 o 
  -4   3   3      152.14      176.86      9.48 o 
  -3   3   3     1337.84     1053.50     17.11 o 
  -2   3   3     1014.85     1070.98     18.57 o 
  -1   3   3     7257.10     7585.07    130.96 o 
   1   3   3     3214.43     3507.50     92.27 o 
   2   3   3    25833.51    26694.30    686.83 o 
   3   3   3      287.41      219.06     16.58 o 
   4   3   3    14409.20    14926.07    386.29 o 
   5   3   3     1185.32     1274.81     24.77 o 
   6   3   3      113.38      106.56      6.80 o 
   7   3   3      170.68      159.07     11.40 o 
   8   3   3      658.81      666.62     26.19 o 
   9   3   3       64.77       73.82     15.66 o 
  10   3   3      113.13      110.64     19.03 o 
  11   3   3        0.75      -10.82     25.75 o 
  12   3   3       47.76       45.08     23.23 o 
 -10   4   3        4.29      -24.44     24.44 o 
  -9   4   3      142.14       84.66     22.69 o 
  -8   4   3       11.59       -0.63     12.43 o 
  -7   4   3        0.19        1.21     10.81 o 
  -6   4   3     1023.60     1039.83     22.00 o 
  -5   4   3      250.93      230.60      9.17 o 
  -4   4   3      640.24      644.81     13.37 o 
  -3   4   3       54.35       89.08      4.77 o 
  -2   4   3       17.95       20.15      4.18 o 
  -1   4   3     1147.21     1332.51     25.32 o 
   0   4   3      105.40       43.64      8.73 o 
   1   4   3     1799.27     1959.14     83.35 o 
   3   4   3      873.16      373.54     19.20 o 
   4   4   3     7878.13     7176.26    935.59 o 
   5   4   3     6769.01     7310.54    151.97 o 
   6   4   3      212.55      247.56      8.71 o 
   7   4   3      222.73      243.56     10.35 o 
   8   4   3       78.10       80.76     13.21 o 
   9   4   3        4.00        2.58     13.72 o 
  10   4   3      155.17      183.85     18.57 o 
  11   4   3        0.18        2.24     19.49 o 
  12   4   3        8.29       24.09     22.28 o 
 -10   5   3        2.74        6.11     27.06 o 
  -9   5   3      168.57      133.53     25.31 o 
  -8   5   3      536.61      470.82     19.86 o 
  -7   5   3       47.47       90.69     13.14 o 
  -6   5   3     1566.84     1547.23     37.22 o 
  -5   5   3      326.74      302.97     12.17 o 
  -4   5   3      451.37      452.18     13.63 o 
  -3   5   3      108.53      132.32      5.98 o 
  -2   5   3      359.34      429.25     13.13 o 
  -1   5   3     6011.81     6261.31    126.81 o 
   0   5   3      153.28      187.77      8.03 o 
   1   5   3     1225.86     1193.58     27.00 o 
   2   5   3     1968.76     1780.81     33.07 o 
   3   5   3    15406.21    15852.24    410.55 o 
   4   5   3     4920.57     5231.72    154.91 o 
   5   5   3     1770.26     1861.38     53.65 o 
   6   5   3      128.79      151.90      6.70 o 
   7   5   3     1446.18     1413.86     41.30 o 
   8   5   3      521.40      646.85     26.00 o 
   9   5   3      486.48      522.81     26.21 o 
  10   5   3       83.60      104.13     29.24 o 
  11   5   3       38.74       13.21     19.21 o 
  12   5   3       10.47       11.15     21.47 o 
  -9   6   3       30.67        4.73     27.06 o 
  -8   6   3       23.09       41.48     14.94 o 
  -7   6   3       65.51       52.36     13.37 o 
  -6   6   3       25.08       18.04     11.38 o 
  -5   6   3       54.45       51.02      9.84 o 
  -4   6   3       18.46       14.80      8.95 o 
  -3   6   3       19.01       20.72      9.40 o 
  -2   6   3      790.67      802.43     22.51 o 
  -1   6   3       70.15       61.41     10.42 o 
   0   6   3     3074.75     3140.79     56.23 o 
   1   6   3       32.32       31.73      7.33 o 
   2   6   3      109.75      104.50      6.09 o 
   3   6   3      783.29      745.89     19.96 o 
   4   6   3     1852.52     1933.05     56.34 o 
   5   6   3      494.36      481.90     22.47 o 
   6   6   3      132.17       96.32      7.05 o 
   7   6   3      226.29      245.45     10.85 o 
   8   6   3      609.16      608.39     25.77 o 
   9   6   3       18.39       30.44     14.67 o 
  10   6   3      300.19      330.91     22.28 o 
  11   6   3       96.97      101.01     21.41 o 
  12   6   3        0.38       10.82     44.07 o 
  -8   7   3       35.68       31.26     39.71 o 
  -7   7   3      113.62      125.48     20.98 o 
  -6   7   3      294.36      253.33     22.40 o 
  -5   7   3      202.45      208.28     16.18 o 
  -4   7   3      881.44      902.59     28.31 o 
  -3   7   3       19.43       29.38     11.33 o 
  -2   7   3     4039.13     4115.34     86.72 o 
  -1   7   3      191.82      221.67     19.20 o 
   0   7   3       27.26       20.62      7.57 o 
   1   7   3       35.52       53.88     12.65 o 
   2   7   3      290.95      258.53     11.88 o 
   3   7   3       59.65       56.83     13.55 o 
   4   7   3      214.73      222.99      8.95 o 
   5   7   3      269.18      258.96     12.22 o 
   6   7   3      855.93      881.03     20.44 o 
   7   7   3       24.94       45.07     11.63 o 
   8   7   3      443.03      463.56     29.24 o 
   9   7   3      387.15      377.00     22.07 o 
  10   7   3       27.27       35.20     18.37 o 
  11   7   3       34.49       57.27     20.75 o 
  12   7   3       32.27       33.97     23.86 o 
  -8   8   3       65.06       29.67     41.02 o 
  -7   8   3       46.89       16.55     21.95 o 
  -6   8   3       11.66        9.61     24.44 o 
  -5   8   3      592.31      576.68     25.87 o 
  -4   8   3       14.79        0.95     13.29 o 
  -3   8   3        4.38        6.66     13.29 o 
  -2   8   3       10.80        3.10     13.69 o 
  -1   8   3      763.84      789.39     24.19 o 
   0   8   3      541.58      546.77     26.64 o 
   2   8   3      157.70      115.64     11.76 o 
   3   8   3      468.97      493.23     16.53 o 
   4   8   3       52.68       73.90     17.83 o 
   5   8   3      952.95     1055.07     26.63 o 
   6   8   3      354.61      340.98     21.33 o 
   7   8   3       79.52       88.38     14.26 o 
   8   8   3       22.34       26.94     14.67 o 
   9   8   3     1218.57     1198.77     42.14 o 
  10   8   3       19.26       61.44     18.88 o 
  11   8   3       54.54       89.13     22.44 o 
  -7   9   3        0.31       -1.05     23.24 o 
  -6   9   3       14.21       17.32     22.59 o 
  -5   9   3      226.30      235.03     43.64 o 
  -4   9   3      218.94      184.89     17.79 o 
  -3   9   3       67.22       82.68     15.38 o 
  -2   9   3      360.30      390.91     18.52 o 
  -1   9   3       39.04       38.82     11.84 o 
   0   9   3      328.82      366.16     54.55 o 
   1   9   3        2.99        6.22     13.21 o 
   2   9   3        9.42       16.83     12.42 o 
   3   9   3      384.23      390.86     27.93 o 
   4   9   3      342.07      346.88     31.86 o 
   5   9   3       41.31       42.24     13.87 o 
   6   9   3      346.77      345.38     20.66 o 
   7   9   3      235.93      221.68     22.69 o 
   8   9   3       52.67       30.55     20.07 o 
   9   9   3      188.87      172.69     20.83 o 
  10   9   3      129.12      119.61     21.93 o 
  11   9   3       14.15       27.45     22.76 o 
  -6  10   3      236.59      252.01     27.93 o 
  -5  10   3      161.66      127.44     23.68 o 
  -4  10   3        4.33      -15.61     17.05 o 
  -3  10   3       39.56       18.91     19.47 o 
  -2  10   3       61.83       72.04     14.71 o 
  -1  10   3       29.41       35.42     13.30 o 
   0  10   3       51.94       45.26     16.50 o 
   1  10   3       36.51       32.73     15.72 o 
   2  10   3       77.47       87.82     19.64 o 
   3  10   3       77.27       65.24     15.71 o 
   4  10   3      635.53      666.48     65.46 o 
   5  10   3       35.72       29.51     17.89 o 
   6  10   3       19.08       32.20     16.26 o 
   7  10   3        3.99       29.67     21.82 o 
   8  10   3       50.39       68.95     23.56 o 
   9  10   3        8.01      -10.47     24.44 o 
  10  10   3        6.36      -25.31     25.31 o 
  -4  11   3        0.59      -11.89     18.51 o 
  -3  11   3      181.45      179.19     23.59 o 
  -2  11   3       76.76       74.14     17.34 o 
  -1  11   3       37.09       80.14     15.67 o 
   0  11   3      168.47      187.94     22.44 o 
   1  11   3       32.47       21.99     17.43 o 
   2  11   3      516.35      525.70     28.05 o 
   3  11   3       37.14       32.77     23.56 o 
   4  11   3       12.43        8.42     15.26 o 
   5  11   3      107.41      155.42     30.55 o 
   6  11   3        1.90        2.62     20.07 o 
   7  11   3       11.25        6.98     21.82 o 
   8  11   3       21.63       32.29     25.31 o 
   9  11   3      108.24      120.44     29.67 o 
  -3  12   3        3.39        6.50     19.28 o 
  -2  12   3       20.48        9.05     18.52 o 
  -1  12   3       60.44       53.98     17.58 o 
   0  12   3        1.90        8.36     21.27 o 
   1  12   3        2.25       14.34     23.13 o 
   2  12   3        1.71       -9.87     18.50 o 
   3  12   3       14.81       35.47     20.95 o 
   4  12   3       38.65       18.86     18.08 o 
   5  12   3       94.13      118.43     19.95 o 
   6  12   3        0.21       10.47     22.69 o 
   7  12   3       24.73        6.98     24.44 o 
   8  12   3        0.55       30.55     26.18 o 
  -1  13   3       90.11       82.99     58.47 o 
   0  13   3       47.41       60.12     24.53 o 
   1  13   3       18.75       29.23     22.58 o 
   2  13   3       23.23       19.62     20.75 o 
   3  13   3        2.05       -6.69     26.18 o 
   4  13   3       11.17       11.03     20.32 o 
   5  13   3       14.12       38.45     20.95 o 
   6  13   3       13.20        8.73     24.44 o 
   7  13   3       52.26       -5.24     26.18 o 
  -4 -13   4        0.18      -29.67     29.67 o 
  -3 -13   4       15.22       20.15     24.94 o 
  -2 -13   4        0.14       -8.71     19.20 o 
  -1 -13   4        8.04       -6.17     19.52 o 
  -7 -12   4       19.71       55.86     34.04 o 
  -6 -12   4        3.70      -13.09     29.67 o 
  -5 -12   4       12.06       21.82     30.55 o 
  -4 -12   4       73.18       55.86     28.80 o 
  -3 -12   4        0.62      -21.31     21.31 o 
  -2 -12   4        2.26       21.73     17.17 o 
  -1 -12   4        6.02       -2.08     17.49 o 
   0 -12   4       86.63      111.27     19.23 o 
   1 -12   4        4.99       21.67     18.66 o 
   2 -12   4       12.71       13.78     18.81 o 
  -8 -11   4        0.78       -2.62     34.04 o 
  -7 -11   4       73.73      110.84     33.16 o 
  -6 -11   4        8.85       30.55     28.80 o 
  -5 -11   4        0.32       -7.85     26.18 o 
  -4 -11   4        1.41       13.09     26.18 o 
  -3 -11   4        9.24       44.34     19.71 o 
  -2 -11   4      229.58      250.79     18.92 o 
  -1 -11   4       12.68        9.35     15.44 o 
   0 -11   4       11.17       20.85     15.95 o 
   1 -11   4        8.33       22.51     16.10 o 
   2 -11   4       41.51       46.32     17.82 o 
   3 -11   4       15.17       18.78     22.28 o 
   4 -11   4        0.68       11.97     23.69 o 
  -9 -10   4      172.89      152.73     36.66 o 
  -8 -10   4        0.56      -19.20     29.67 o 
  -7 -10   4        0.55       10.47     27.93 o 
  -6 -10   4        0.04       12.22     27.93 o 
  -5 -10   4      156.70      188.51     29.67 o 
  -4 -10   4       12.92       29.62     18.39 o 
  -3 -10   4       12.99       -8.70     17.39 o 
  -2 -10   4       62.62       49.77     13.99 o 
  -1 -10   4      172.90      146.28     15.63 o 
   0 -10   4       12.25       24.44     14.73 o 
   1 -10   4       74.96       84.98     15.63 o 
   2 -10   4       93.90       95.42     16.34 o 
   3 -10   4       22.74       30.45     22.81 o 
   4 -10   4      125.60      117.64     22.93 o 
   5 -10   4        4.37        4.03     22.21 o 
 -10  -9   4        1.55       54.98     34.04 o 
  -9  -9   4       79.82       66.33     33.16 o 
  -8  -9   4       60.07       80.29     29.67 o 
  -7  -9   4      150.80      185.02     32.29 o 
  -6  -9   4        2.27      -17.45     24.44 o 
  -5  -9   4        3.50       -7.85     22.69 o 
  -4  -9   4     1109.59     1167.99     42.11 o 
  -3  -9   4      368.60      343.20     17.00 o 
  -2  -9   4      519.11      562.91     21.83 o 
  -1  -9   4      304.16      279.94     16.22 o 
   0  -9   4      113.54      135.01     14.17 o 
   1  -9   4       33.47       39.07     12.76 o 
   2  -9   4       11.97        3.81     13.55 o 
   3  -9   4       43.16       40.25     14.73 o 
   4  -9   4        2.21      -15.84     29.24 o 
   5  -9   4      101.19       82.37     21.95 o 
   6  -9   4        8.53       55.34     21.38 o 
   7  -9   4      255.54      299.23     27.23 o 
 -10  -8   4       18.45       24.44     32.29 o 
  -9  -8   4        0.34      -25.31     29.67 o 
  -8  -8   4       84.99       89.02     28.80 o 
  -7  -8   4       81.88       41.89     25.31 o 
  -6  -8   4      387.10      372.66     34.04 o 
  -5  -8   4      111.58      131.79     26.18 o 
  -4  -8   4      905.60      923.60     27.01 o 
  -3  -8   4      108.49      108.94     11.71 o 
  -2  -8   4       35.59       35.33     11.20 o 
  -1  -8   4       82.01      106.58     11.65 o 
   0  -8   4      656.60      588.20     21.72 o 
   1  -8   4        1.85       -0.66     11.36 o 
   2  -8   4      303.27      251.44     21.00 o 
   3  -8   4      369.60      391.89     18.65 o 
   4  -8   4      310.60      284.76     13.41 o 
   5  -8   4      775.35      783.62     21.24 o 
   6  -8   4      383.19      391.00     15.72 o 
   7  -8   4        9.36       -0.02     15.00 o 
   8  -8   4       22.89       23.58     21.54 o 
 -11  -7   4        9.34       23.56     34.04 o 
 -10  -7   4      107.96      131.79     33.16 o 
  -9  -7   4      241.23      220.81     32.29 o 
  -8  -7   4      263.70      262.70     32.29 o 
  -7  -7   4       10.03       -1.75     23.56 o 
  -6  -7   4      627.67      618.78     41.89 o 
  -5  -7   4      426.32      480.88     34.04 o 
  -4  -7   4        4.90       -1.05      8.91 o 
  -3  -7   4     1999.55     1980.65     44.73 o 
  -2  -7   4       14.73       30.54      9.34 o 
  -1  -7   4     1016.03     1013.03     27.32 o 
   0  -7   4     1456.11     1546.58     36.83 o 
   1  -7   4      462.70      453.53     25.17 o 
   2  -7   4      458.23      504.55     12.16 o 
   3  -7   4        0.49       -3.89      8.18 o 
   4  -7   4        0.90       -2.21     10.08 o 
   5  -7   4       45.83       31.45     12.09 o 
   6  -7   4       34.50       52.56     13.21 o 
   7  -7   4      367.99      314.69     17.77 o 
   8  -7   4        0.23       16.93     15.11 o 
 -11  -6   4       62.23       42.76     34.91 o 
 -10  -6   4        0.22        6.98     28.80 o 
  -9  -6   4      166.46      137.89     28.80 o 
  -8  -6   4      720.86      682.49     44.51 o 
  -7  -6   4      130.10      126.55     25.31 o 
  -6  -6   4        2.81       -3.87     10.44 o 
  -5  -6   4     2595.53     2756.88     69.96 o 
  -4  -6   4        8.77       -5.63      5.63 o 
  -3  -6   4      518.20      522.93     19.09 o 
  -2  -6   4      960.50      982.12     36.76 o 
  -1  -6   4      381.73      451.44     13.83 o 
   0  -6   4      628.65      648.62     16.83 o 
   1  -6   4       34.02       30.44      5.57 o 
   2  -6   4       75.13       80.01      7.23 o 
   3  -6   4      731.16      729.20     18.19 o 
   4  -6   4      322.24      326.48     12.40 o 
   5  -6   4      424.38      452.08     21.81 o 
   6  -6   4       16.37        6.26     10.28 o 
   7  -6   4      343.65      313.42     18.54 o 
   8  -6   4       88.84       90.61     24.00 o 
   9  -6   4       29.66       43.12     19.29 o 
 -11  -5   4      123.39       92.51     34.04 o 
 -10  -5   4       46.93       57.60     29.67 o 
  -9  -5   4       77.44       47.83     20.51 o 
  -8  -5   4      325.83      342.40     17.92 o 
  -7  -5   4      969.09      889.87     29.51 o 
  -6  -5   4     1240.82     1207.39     35.44 o 
  -5  -5   4      104.66      106.29     10.31 o 
  -4  -5   4      639.42      583.02     17.04 o 
  -3  -5   4     1193.36     1229.03     34.54 o 
  -2  -5   4      648.14      662.59     18.89 o 
  -1  -5   4     1126.54     1112.19     22.91 o 
   0  -5   4     4040.99     4093.46     72.84 o 
   1  -5   4     9154.43     9067.94    138.90 o 
   2  -5   4     3014.09     3017.96     48.30 o 
   3  -5   4      998.74     1083.40     25.70 o 
   4  -5   4     1502.61     1425.04     28.96 o 
   5  -5   4      126.43      121.56      8.90 o 
   6  -5   4      194.85      182.49      9.92 o 
   7  -5   4       30.94       38.42     10.47 o 
   8  -5   4        7.83       -1.07     24.87 o 
   9  -5   4      132.14      113.73     20.02 o 
  10  -5   4       50.84       48.44     20.62 o 
 -12  -4   4        8.36       37.58     21.47 o 
 -11  -4   4        5.42        6.83     18.57 o 
 -10  -4   4       95.31       86.65     16.78 o 
  -9  -4   4      224.77      247.15     17.89 o 
  -8  -4   4      109.17      117.74     10.79 o 
  -7  -4   4       45.18       50.37     11.58 o 
  -6  -4   4      202.91      232.57     13.07 o 
  -5  -4   4      261.11      260.99     26.18 o 
  -4  -4   4       92.51      109.59      6.70 o 
  -3  -4   4      232.39      238.35      9.58 o 
  -2  -4   4     6147.51     6131.44     95.27 o 
  -1  -4   4     1803.45     1845.20     32.37 o 
   0  -4   4     2456.15     2488.19     43.73 o 
   1  -4   4     2684.12     2667.74     42.36 o 
   2  -4   4       53.98       54.17      7.16 o 
   3  -4   4      842.50      825.85     18.18 o 
   4  -4   4      320.54      351.25     21.41 o 
   5  -4   4        3.44       16.24      5.55 o 
   6  -4   4      102.51      103.17     12.41 o 
   7  -4   4       11.25       -0.55      7.99 o 
   8  -4   4      133.67      118.22     12.30 o 
   9  -4   4      250.46      249.34     17.68 o 
  10  -4   4       35.12       39.97     19.21 o 
 -12  -3   4       47.20       69.22     21.47 o 
 -11  -3   4       41.28       18.54     18.57 o 
 -10  -3   4        0.33        1.78     15.73 o 
  -9  -3   4      762.79      815.37     24.23 o 
  -8  -3   4       12.76       12.55      9.78 o 
  -7  -3   4      972.72      970.53     24.53 o 
  -6  -3   4       63.50       62.63      7.95 o 
  -5  -3   4      784.82      898.80     26.63 o 
  -4  -3   4     7007.93     6837.63    133.85 o 
  -3  -3   4     1584.24     1719.57     31.62 o 
  -2  -3   4     2979.31     2914.07     45.40 o 
  -1  -3   4      677.53      649.74     11.11 o 
   0  -3   4      759.84      714.46     17.12 o 
   1  -3   4     7432.13     7533.47    115.02 o 
   2  -3   4     1769.56     1734.66     36.39 o 
   3  -3   4     8700.32     8708.88    133.54 o 
   4  -3   4       14.35       10.93      6.15 o 
   5  -3   4     2383.43     2394.60     36.12 o 
   6  -3   4     2123.24     2029.55     34.61 o 
   7  -3   4       13.39       15.11      9.48 o 
   8  -3   4      125.15      164.40     12.69 o 
   9  -3   4      186.23      178.69     14.19 o 
  10  -3   4       38.01       23.83     15.92 o 
  11  -3   4       33.33       55.86     26.18 o 
 -12  -2   4       57.83       95.21     22.28 o 
 -11  -2   4      149.14      135.74     20.95 o 
 -10  -2   4       36.51       30.98     16.47 o 
  -9  -2   4        2.37        7.92     11.42 o 
  -8  -2   4       76.70       57.95     10.42 o 
  -7  -2   4       19.76       15.66      9.24 o 
  -6  -2   4       95.63       93.04      8.26 o 
  -5  -2   4       27.86       45.39      7.01 o 
  -4  -2   4     5302.01     5589.48    109.86 o 
  -3  -2   4     9686.56     9446.73    143.89 o 
  -2  -2   4       56.81       83.06      3.66 o 
  -1  -2   4    24095.53    24701.00    373.57 o 
   0  -2   4     4291.45     4296.01     75.01 o 
   1  -2   4      507.22      480.17     10.43 o 
   2  -2   4      655.28      776.30     15.89 o 
   3  -2   4      266.74      323.46     10.77 o 
   4  -2   4      408.97      404.68      9.95 o 
   5  -2   4      994.51      982.44     16.63 o 
   6  -2   4       16.84       23.23      8.34 o 
   7  -2   4     1352.45     1326.62     28.53 o 
   8  -2   4        7.19       -1.76      9.83 o 
   9  -2   4       45.02       31.30     11.70 o 
  10  -2   4       13.27       27.75     14.88 o 
  11  -2   4       23.15       38.26     22.39 o 
 -11  -1   4       30.19       22.29     19.67 o 
 -10  -1   4        1.15       30.30     14.50 o 
  -9  -1   4        9.31        4.63     15.37 o 
  -8  -1   4      472.34      436.18     14.89 o 
  -7  -1   4       24.16       23.84      8.24 o 
  -6  -1   4      699.55      656.61     21.04 o 
  -5  -1   4     2156.37     2074.51     38.49 o 
  -4  -1   4     3868.00     3812.17     76.73 o 
  -3  -1   4     6495.89     6322.17    110.02 o 
  -2  -1   4     5605.81     6189.08     94.78 o 
  -1  -1   4     1878.30     1989.14     35.86 o 
   0  -1   4      433.17      459.95      8.83 o 
   1  -1   4     6149.87     6341.37    105.47 o 
   2  -1   4      912.61      999.28     15.10 o 
   3  -1   4       41.86       58.66      3.26 o 
   4  -1   4      259.60      281.44      8.12 o 
   5  -1   4     9959.38    10472.88    162.91 o 
   6  -1   4      464.32      510.97     14.54 o 
   7  -1   4     3941.14     4108.88     74.81 o 
   8  -1   4       39.38       33.89     11.59 o 
   9  -1   4      119.40      110.80     11.95 o 
  10  -1   4        1.26       -9.80     13.70 o 
  11  -1   4        2.71       12.37     19.30 o 
  12  -1   4       44.91       44.85     18.82 o 
 -11   0   4        4.08        0.74     19.21 o 
 -10   0   4      201.99      220.61     18.88 o 
  -9   0   4       18.89       32.72     13.33 o 
  -8   0   4       95.05      108.88     12.71 o 
  -7   0   4       33.30       45.85     10.40 o 
  -6   0   4      706.32      670.02     14.58 o 
  -5   0   4      194.36      190.88      6.51 o 
  -4   0   4       88.67       78.70      4.90 o 
  -3   0   4     2871.53     2817.99     44.35 o 
  -2   0   4     7196.55     6969.37    180.63 o 
  -1   0   4     9835.63     9601.42    146.10 o 
   0   0   4      701.29      761.65     12.83 o 
   1   0   4     2729.81     2658.50     45.33 o 
   2   0   4    14913.07    15087.74    230.90 o 
   3   0   4      772.68      719.61     13.87 o 
   4   0   4     5881.28     5983.49     93.40 o 
   5   0   4      498.18      496.74     11.33 o 
   6   0   4      285.85      236.00      8.88 o 
   7   0   4      233.93      249.77     10.14 o 
   8   0   4     1241.84     1269.90     27.46 o 
   9   0   4       20.43       22.51      9.71 o 
  10   0   4       18.44       18.81     13.46 o 
  11   0   4       24.46        9.33     15.24 o 
  12   0   4       16.34       31.29     17.64 o 
 -11   1   4        0.56      -10.47     25.31 o 
 -10   1   4        3.36        5.38     15.00 o 
  -9   1   4      158.11      132.06     22.77 o 
  -8   1   4     1135.70     1123.50     30.35 o 
  -7   1   4        8.62       -3.83     10.58 o 
  -6   1   4       48.33       50.04      6.29 o 
  -5   1   4     1917.69     1761.88     27.42 o 
  -4   1   4      868.60      925.24     15.65 o 
  -2   1   4     3172.82     3578.23     63.06 o 
  -1   1   4     5871.45     6300.88     96.35 o 
   0   1   4     3503.33     3836.18     59.49 o 
   1   1   4     2436.27     2338.10     56.78 o 
   2   1   4    12259.65    12752.83    258.30 o 
   4   1   4      130.69      135.98      6.17 o 
   5   1   4       16.95       23.87      6.02 o 
   6   1   4     1697.87     1739.87     29.34 o 
   7   1   4      573.90      599.47     15.52 o 
   8   1   4      809.59      839.49     20.66 o 
   9   1   4      366.72      384.01     15.72 o 
  10   1   4       58.18       41.94     12.92 o 
  11   1   4      142.27      139.98     16.08 o 
  12   1   4        0.47       -2.29     18.59 o 
 -11   2   4        2.10       -5.24     25.31 o 
 -10   2   4       18.81       18.33     23.56 o 
  -9   2   4      126.13      117.31     17.39 o 
  -8   2   4     1310.76     1204.88     44.34 o 
  -7   2   4     2015.36     2093.38     36.41 o 
  -6   2   4      249.34      240.95      9.76 o 
  -5   2   4      316.77      347.66     10.71 o 
  -4   2   4      561.83      579.03     12.01 o 
  -3   2   4     9430.91    10416.43    158.99 o 
  -2   2   4     5796.22     6281.90    109.28 o 
  -1   2   4      370.77      407.31      8.10 o 
   0   2   4     5908.15     6578.69    167.71 o 
   1   2   4    27870.03    28537.14   1076.97 o 
   2   2   4       13.25       12.59      7.85 o 
   3   2   4    25282.65    25670.15    969.62 o 
   4   2   4      345.10      350.56      9.23 o 
   5   2   4     1260.86     1329.62     29.70 o 
   6   2   4      595.11      644.14     15.83 o 
   7   2   4     1096.87     1110.65     49.75 o 
   8   2   4      301.95      336.58     14.70 o 
   9   2   4      101.94      121.72     20.95 o 
  10   2   4      133.65      147.63     19.03 o 
  11   2   4       55.44       88.09     21.58 o 
  12   2   4      104.97      104.58     24.74 o 
 -10   3   4      136.54      128.29     25.31 o 
  -9   3   4      111.53      138.77     23.56 o 
  -8   3   4      183.41      158.01     17.45 o 
  -7   3   4      230.91      232.41     10.80 o 
  -6   3   4      316.99      292.66      9.89 o 
  -5   3   4       18.12       29.70      5.95 o 
  -4   3   4      335.70      373.52     12.82 o 
  -3   3   4      845.76     1014.88     18.61 o 
  -2   3   4        4.81       20.96      3.42 o 
  -1   3   4      536.49      490.83     11.30 o 
   0   3   4      139.20      166.00     40.15 o 
   1   3   4    10657.14    10645.83    211.19 o 
   2   3   4       19.80       42.77      6.28 o 
   4   3   4       47.55       34.55      8.02 o 
   5   3   4        7.34        8.16      4.66 o 
   6   3   4       11.69       21.54      5.33 o 
   7   3   4        0.05       -2.73      3.13 o 
   8   3   4      625.24      654.94     26.18 o 
   9   3   4      590.46      575.57     26.42 o 
  10   3   4       63.70       28.86     22.69 o 
  11   3   4      142.31      148.41     21.58 o 
  12   3   4      163.46      149.98     24.94 o 
 -10   4   4        3.72        6.98     25.31 o 
  -9   4   4       29.40       43.64     22.69 o 
  -8   4   4      377.36      362.93     28.15 o 
  -7   4   4      218.51      205.88     14.11 o 
  -6   4   4      212.48      190.24     11.62 o 
  -5   4   4     4261.99     4485.97     72.47 o 
  -4   4   4     1450.83     1449.10     23.37 o 
  -3   4   4     1429.04     1497.84     25.93 o 
  -2   4   4     5532.32     5751.31    100.89 o 
  -1   4   4        2.43       15.04      5.03 o 
   0   4   4        3.59       -1.38      1.38 o 
   1   4   4       12.49       15.36      3.21 o 
   2   4   4     8606.58     8623.70    235.64 o 
   3   4   4       56.28       53.79     20.07 o 
   4   4   4     2353.24     2469.88     93.38 o 
   5   4   4     1996.74     1915.13     54.88 o 
   6   4   4     1582.71     1389.40     32.35 o 
   7   4   4     1164.42     1177.92     45.10 o 
   8   4   4     1652.68     1735.66     49.82 o 
   9   4   4       57.95       90.41     14.52 o 
  10   4   4       14.79      -14.71     15.82 o 
  11   4   4       13.46       12.96     19.53 o 
  12   4   4       50.42       37.06     22.93 o 
  -9   5   4      217.29      247.28     46.69 o 
  -8   5   4      231.03      237.34     16.42 o 
  -7   5   4       40.66       39.21     12.97 o 
  -6   5   4        4.95        8.50     11.99 o 
  -5   5   4      660.73      683.12     19.37 o 
  -4   5   4     1129.98     1112.97     24.46 o 
  -3   5   4      821.59      803.04     16.56 o 
  -2   5   4       43.10       49.99      6.27 o 
  -1   5   4     3203.87     3121.71     65.02 o 
   0   5   4     1356.70     1392.93     39.76 o 
   1   5   4      909.00     1002.61     25.95 o 
   2   5   4       30.10       53.43      8.71 o 
   3   5   4      291.36      280.99     19.64 o 
   4   5   4       12.52       12.55      9.64 o 
   5   5   4       15.90       10.60     10.91 o 
   6   5   4      435.00      380.60     10.83 o 
   7   5   4     3169.96     3102.03     57.66 o 
   8   5   4     1036.94     1061.86     51.49 o 
   9   5   4      350.79      373.26     25.75 o 
  10   5   4        9.81       20.90     32.73 o 
  11   5   4       11.70       17.67     18.73 o 
  12   5   4        4.71       15.33     21.63 o 
  -9   6   4        3.99      -13.09     17.90 o 
  -8   6   4        0.57       17.48     17.49 o 
  -7   6   4       41.53       27.42     13.37 o 
  -6   6   4      463.92      453.53     19.41 o 
  -5   6   4      162.75      160.33     14.99 o 
  -4   6   4        1.51       -1.20      7.56 o 
  -3   6   4    10434.79    10647.39    215.27 o 
  -2   6   4      221.01      239.68     12.47 o 
  -1   6   4     3582.89     3573.12     74.49 o 
   0   6   4      198.22      186.10      7.18 o 
   1   6   4      661.12      662.71     17.88 o 
   2   6   4      249.80      267.49      8.85 o 
   3   6   4     1227.08     1090.64     48.44 o 
   4   6   4     1705.42     1851.70     54.40 o 
   5   6   4       25.95       14.40     12.34 o 
   6   6   4      323.57      389.03     20.98 o 
   7   6   4     2288.16     2370.07     45.02 o 
   8   6   4       98.62      121.19     12.91 o 
   9   6   4      115.12      117.41     17.02 o 
  10   6   4       58.42       61.71     17.29 o 
  11   6   4        8.13       22.01     22.26 o 
  12   6   4       33.93       51.21     22.44 o 
  -8   7   4        1.43        4.34     21.47 o 
  -7   7   4      420.98      457.46     83.35 o 
  -6   7   4      260.65      266.17     22.76 o 
  -5   7   4      130.28      140.70     15.26 o 
  -4   7   4      163.89      187.69     14.69 o 
  -3   7   4     1530.39     1559.49     38.84 o 
  -2   7   4      506.56      476.90     18.41 o 
  -1   7   4      180.75      179.82     17.45 o 
   0   7   4     1293.25     1207.63     91.39 o 
   1   7   4     1032.42     1131.11     41.46 o 
   2   7   4      294.33      233.76      9.69 o 
   3   7   4      676.32      614.78     19.78 o 
   4   7   4     1234.71     1190.25     28.65 o 
   5   7   4      387.56      357.55     20.87 o 
   6   7   4      765.73      707.53     20.25 o 
   7   7   4        0.86       -6.38      7.01 o 
   8   7   4      379.52      385.23     30.55 o 
   9   7   4        1.91        6.54     14.26 o 
  10   7   4       36.20       29.32     17.51 o 
  11   7   4        1.01        7.30     19.68 o 
  12   7   4      126.44       94.05     24.32 o 
  -7   8   4        1.28       18.64     22.12 o 
  -6   8   4       11.76       11.92     19.68 o 
  -5   8   4        0.19       10.45     15.19 o 
  -4   8   4     1066.05     1063.17     52.91 o 
  -3   8   4      127.68      139.62     14.53 o 
  -2   8   4       42.97       38.87     11.72 o 
  -1   8   4     1568.37     1679.17     42.79 o 
   0   8   4       73.39       79.75     13.21 o 
   2   8   4      544.43      512.92     22.44 o 
   3   8   4      929.18      970.93     41.02 o 
   4   8   4       95.83      102.58      8.12 o 
   5   8   4       16.93       18.23      7.68 o 
   6   8   4      578.44      556.81     15.48 o 
   7   8   4      128.01      131.71     13.19 o 
   8   8   4       31.38       16.60     26.18 o 
   9   8   4       69.57       94.11     20.95 o 
  10   8   4       90.11       74.99     18.50 o 
  11   8   4       25.17       58.17     31.42 o 
  -6   9   4        2.22       13.98     21.58 o 
  -5   9   4      433.25      439.37     23.16 o 
  -4   9   4      255.91      266.67     19.04 o 
  -3   9   4       22.51       45.81     19.65 o 
  -2   9   4       21.13       20.16     16.03 o 
  -1   9   4      627.72      591.13     22.08 o 
   0   9   4      263.19      259.94     19.37 o 
   1   9   4        2.27       23.46     13.47 o 
   2   9   4      909.07      872.59     32.24 o 
   3   9   4      897.21      898.36     32.13 o 
   4   9   4      592.91      621.78     32.73 o 
   5   9   4      102.99       98.97     13.69 o 
   6   9   4      102.32      123.23     23.13 o 
   7   9   4       13.01       26.33     24.44 o 
   8   9   4       86.48       81.27     16.50 o 
   9   9   4        8.68       -5.99     17.17 o 
  10   9   4       89.68      111.53     21.27 o 
  11   9   4      124.18       87.05     27.49 o 
  -5  10   4        2.83       27.95     30.55 o 
  -4  10   4        0.17       -2.11     17.17 o 
  -3  10   4        3.93       20.16     16.25 o 
  -2  10   4       92.95      127.25     28.14 o 
  -1  10   4        7.82       12.94     24.44 o 
   0  10   4      131.36       95.92     18.37 o 
   1  10   4      373.95      382.40     35.78 o 
   2  10   4      158.34      179.18     17.05 o 
   3  10   4       93.82      123.45     15.36 o 
   4  10   4      233.95      240.61     19.64 o 
   5  10   4       55.79       47.08     14.57 o 
   6  10   4       12.53        6.72     19.20 o 
   7  10   4        6.57       30.55     20.07 o 
   8  10   4       75.56      101.24     22.69 o 
   9  10   4       23.21       21.82     22.69 o 
  10  10   4       27.95       75.06     26.18 o 
  -4  11   4        6.31        4.42     18.49 o 
  -3  11   4      288.98      298.26     22.05 o 
  -2  11   4       52.33       51.85     16.92 o 
  -1  11   4      100.85      114.96     16.32 o 
   0  11   4       66.39       82.37     19.21 o 
   1  11   4      165.51      174.38     20.33 o 
   2  11   4       12.61       28.56     28.36 o 
   3  11   4       95.18       95.92     16.50 o 
   4  11   4      159.77      134.86     17.61 o 
   5  11   4       39.69       67.66     16.82 o 
   6  11   4        1.46       12.03     18.76 o 
   7  11   4       12.28       32.29     20.95 o 
   8  11   4       28.74       -5.24     24.44 o 
   9  11   4      226.81      275.79     31.42 o 
  -3  12   4        0.17       -2.81     19.61 o 
  -2  12   4        0.90       33.61     19.02 o 
  -1  12   4        2.44       36.04     23.09 o 
   0  12   4       88.24       82.79     21.93 o 
   1  12   4        3.80        8.91     24.87 o 
   2  12   4        1.72      -15.48     18.63 o 
   3  12   4       31.05       41.89     17.84 o 
   4  12   4        7.30       36.69     18.75 o 
   5  12   4       20.31       24.44     29.67 o 
   6  12   4        9.11       17.45     21.82 o 
   7  12   4        5.90       31.42     22.69 o 
   8  12   4        8.91        0.00     24.44 o 
   0  13   4        4.77       -0.81     23.52 o 
   1  13   4        2.00        8.65     33.60 o 
   2  13   4       10.00       21.32     21.41 o 
   3  13   4        3.18       28.05     20.43 o 
   4  13   4       93.80       68.05     20.64 o 
   5  13   4        6.05       28.18     20.51 o 
   6  13   4        2.56      -12.22     23.56 o 
   7  13   4        9.42        7.85     25.31 o 
  -3 -13   5        0.22       25.31     33.16 o 
  -2 -13   5       10.70       62.65     20.20 o 
  -6 -12   5       14.02       44.51     34.04 o 
  -5 -12   5        2.33       13.09     32.29 o 
  -4 -12   5       12.57       27.06     29.67 o 
  -3 -12   5      133.97      123.63     19.43 o 
  -2 -12   5       16.59       21.24     18.10 o 
  -1 -12   5       86.24       76.45     18.92 o 
   0 -12   5        1.89       -4.69     22.70 o 
   1 -12   5       19.44       17.06     19.21 o 
   2 -12   5       12.05      -13.45     24.21 o 
  -8 -11   5       30.59       15.71     35.78 o 
  -7 -11   5        0.15       21.82     32.29 o 
  -6 -11   5      109.13      154.48     34.04 o 
  -5 -11   5      107.71      110.84     31.42 o 
  -4 -11   5       37.00       13.96     27.93 o 
  -3 -11   5       32.91       29.84     16.83 o 
  -2 -11   5       13.23       -3.93     15.83 o 
  -1 -11   5       50.92       82.98     16.97 o 
   0 -11   5       54.06       57.38     16.70 o 
   1 -11   5        0.08        2.99     16.33 o 
   2 -11   5       71.07       71.07     18.60 o 
   3 -11   5       55.23       97.07     24.50 o 
   4 -11   5       31.27        8.71     23.57 o 
  -9 -10   5       14.21       14.84     34.91 o 
  -8 -10   5      124.83      120.44     36.66 o 
  -7 -10   5       13.24       28.80     30.55 o 
  -6 -10   5      103.59      118.69     30.55 o 
  -5 -10   5      392.86      371.79     37.53 o 
  -4 -10   5       14.89       22.69     27.06 o 
  -3 -10   5       18.60        0.36     20.28 o 
  -2 -10   5       19.76       22.17     14.17 o 
  -1 -10   5      239.38      227.37     17.28 o 
   0 -10   5       11.09       -3.31     15.27 o 
   1 -10   5      127.39      141.13     16.94 o 
   2 -10   5       42.57       29.72     16.32 o 
   3 -10   5      185.00      156.90     23.48 o 
   4 -10   5        3.81      -10.40     21.31 o 
   5 -10   5        7.46        4.85     21.77 o 
 -10  -9   5       27.86       13.96     34.91 o 
  -9  -9   5        1.56       48.00     34.04 o 
  -8  -9   5      133.30       90.77     34.04 o 
  -7  -9   5      179.08      187.64     34.04 o 
  -6  -9   5       35.83       41.02     27.93 o 
  -5  -9   5      467.06      456.45     36.66 o 
  -4  -9   5       85.51      112.32     14.05 o 
  -3  -9   5        2.88       -9.94     12.23 o 
  -2  -9   5       54.13       72.96     13.55 o 
  -1  -9   5        7.87        8.57     12.52 o 
   0  -9   5       53.40       67.49     13.78 o 
   1  -9   5       27.03        9.58     13.27 o 
   2  -9   5      128.04      113.21     15.24 o 
   3  -9   5       56.89       49.15     15.44 o 
   4  -9   5      213.10      222.10     23.13 o 
   5  -9   5      198.35      132.65     21.77 o 
   6  -9   5       89.37      108.32     22.93 o 
 -10  -8   5      122.54      106.48     35.78 o 
  -9  -8   5      134.88      189.39     34.91 o 
  -8  -8   5       13.47       20.95     27.93 o 
  -7  -8   5      366.89      364.81     35.78 o 
  -6  -8   5      163.87      119.57     27.93 o 
  -5  -8   5       38.21       49.00     14.66 o 
  -4  -8   5       82.35      106.65     13.41 o 
  -3  -8   5       95.98       74.28     11.73 o 
  -2  -8   5        3.71       21.31     16.17 o 
  -1  -8   5      129.19      153.69     13.41 o 
   0  -8   5      297.22      332.66     30.07 o 
   1  -8   5     3016.35     3116.60     68.72 o 
   2  -8   5      175.97      131.10     13.70 o 
   3  -8   5      369.93      428.73     13.05 o 
   4  -8   5       13.39        5.01      9.26 o 
   5  -8   5       79.14       73.53     12.03 o 
   6  -8   5        4.42       17.65     11.54 o 
   7  -8   5        0.19        2.10     12.62 o 
 -11  -7   5        3.85       39.27     36.66 o 
 -10  -7   5      127.22      133.53     35.78 o 
  -9  -7   5      396.98      392.74     38.40 o 
  -8  -7   5      109.53       48.87     27.93 o 
  -7  -7   5        7.69       13.96     24.44 o 
  -6  -7   5      132.52      138.83     15.01 o 
  -5  -7   5      545.71      550.06     31.86 o 
  -4  -7   5        0.43       -9.50      9.50 o 
  -3  -7   5      113.64      139.45     11.45 o 
  -2  -7   5      579.41      558.32     20.92 o 
  -1  -7   5     2260.84     2259.72     51.12 o 
   0  -7   5        4.17       -1.92      9.55 o 
   1  -7   5     1977.49     2138.44     40.37 o 
   2  -7   5       19.35       18.07      8.06 o 
   3  -7   5       24.32       12.10      8.85 o 
   4  -7   5      342.58      326.90     13.55 o 
   5  -7   5       15.32       19.01     11.85 o 
   6  -7   5      151.47      138.00     14.22 o 
   7  -7   5       50.02       31.64     14.28 o 
   8  -7   5      152.17      184.03     21.41 o 
 -11  -6   5        7.09       27.93     34.91 o 
 -10  -6   5       20.48      -13.09     29.67 o 
  -9  -6   5      333.07      356.95     37.53 o 
  -8  -6   5       97.54       99.07     17.02 o 
  -7  -6   5       90.09       52.42     14.20 o 
  -6  -6   5       24.20       27.60     12.42 o 
  -5  -6   5       67.42       85.19     12.75 o 
  -4  -6   5     1356.21     1433.93     48.13 o 
  -3  -6   5       81.78       70.25      8.99 o 
  -2  -6   5      146.01      146.55     10.19 o 
  -1  -6   5     1470.77     1467.56     34.75 o 
   0  -6   5     1966.65     1916.65     37.43 o 
   1  -6   5      849.60      748.97     16.19 o 
   2  -6   5     1538.04     1654.03     29.01 o 
   3  -6   5     1893.27     1871.30     69.72 o 
   4  -6   5       80.18      105.15      9.90 o 
   5  -6   5      183.27      205.34     13.49 o 
   6  -6   5        8.02        1.72      9.99 o 
   7  -6   5      186.18      206.65     15.26 o 
   8  -6   5       30.80       14.49     17.57 o 
   9  -6   5       40.74       67.30     22.26 o 
 -11  -5   5      143.17      156.47     24.44 o 
 -10  -5   5       45.85       41.77     18.66 o 
  -9  -5   5       36.90       33.46     24.87 o 
  -8  -5   5       53.74       86.06     33.60 o 
  -7  -5   5      146.23      177.01     17.45 o 
  -6  -5   5      520.12      494.86     22.22 o 
  -5  -5   5        4.24       18.45     10.47 o 
  -4  -5   5      197.25      209.72     11.17 o 
  -3  -5   5     1656.70     1628.99     44.48 o 
  -2  -5   5      145.76      103.68      7.07 o 
  -1  -5   5      513.74      473.28     10.91 o 
   0  -5   5     4559.89     4500.19     70.39 o 
   1  -5   5     1428.86     1408.61     24.50 o 
   2  -5   5       95.06      102.73      6.43 o 
   4  -5   5       14.65       26.64      7.09 o 
   5  -5   5       29.60       29.28      8.88 o 
   6  -5   5      167.69      156.21      9.92 o 
   7  -5   5       17.59        5.70      9.89 o 
   8  -5   5      142.38      135.43     15.26 o 
   9  -5   5        1.04      -15.12     18.76 o 
  10  -5   5      137.92      136.18     38.84 o 
 -11  -4   5       34.63       54.86     20.95 o 
 -10  -4   5       67.69       88.84     17.43 o 
  -9  -4   5      369.60      314.34     21.38 o 
  -8  -4   5       26.73       32.96     17.02 o 
  -7  -4   5      467.13      418.05     19.92 o 
  -6  -4   5     1042.60     1165.67     51.49 o 
  -5  -4   5     4002.92     4008.06     98.46 o 
  -4  -4   5        0.76        6.01      5.83 o 
  -3  -4   5     9131.36     8967.68    155.53 o 
  -2  -4   5       68.07       64.94      5.72 o 
  -1  -4   5       57.75       61.29      5.91 o 
   0  -4   5      720.70      836.59     15.69 o 
   1  -4   5      733.43      621.04     12.95 o 
   2  -4   5      939.28      968.93     30.16 o 
   3  -4   5      834.66      882.29     26.80 o 
   4  -4   5     1611.80     1549.32     52.59 o 
   5  -4   5     3236.85     3220.89     71.55 o 
   6  -4   5     2904.41     2911.65     48.16 o 
   7  -4   5      559.47      584.63     19.28 o 
   8  -4   5        4.72       12.16     11.69 o 
   9  -4   5        9.47       23.52     21.18 o 
  10  -4   5       46.93        8.45     24.87 o 
 -11  -3   5       26.10       61.50     21.38 o 
 -10  -3   5       13.74       24.51     16.78 o 
  -9  -3   5        5.00       32.84     15.66 o 
  -8  -3   5      690.39      684.85     27.41 o 
  -7  -3   5      122.45      112.55     17.45 o 
  -6  -3   5      129.86      135.79     12.11 o 
  -5  -3   5     3075.86     3022.29     75.64 o 
  -4  -3   5      664.62      594.14     14.17 o 
  -3  -3   5     4082.43     4364.48     67.41 o 
  -2  -3   5      409.33      302.71      9.24 o 
  -1  -3   5     1487.84     1544.78     55.33 o 
   0  -3   5       89.58       85.48      4.01 o 
   1  -3   5        6.01        2.95      2.96 o 
   2  -3   5       95.31      107.88      5.59 o 
   3  -3   5     5296.12     5632.58     87.16 o 
   4  -3   5       91.18       80.53      5.76 o 
   5  -3   5     1419.52     1464.19     25.62 o 
   6  -3   5      395.59      406.62     11.70 o 
   7  -3   5       23.58       14.00      9.83 o 
   8  -3   5      628.50      611.37     25.32 o 
   9  -3   5        1.29        6.87     12.05 o 
  10  -3   5       67.45       71.58     14.69 o 
  11  -3   5       14.25       -3.93     37.09 o 
 -11  -2   5        5.36       14.79     36.66 o 
 -10  -2   5      204.54      203.92     20.51 o 
  -9  -2   5       31.52       10.51     15.48 o 
  -8  -2   5        7.53       11.90     13.56 o 
  -7  -2   5       20.86       22.80     12.27 o 
  -6  -2   5      154.08      153.90     12.75 o 
  -5  -2   5     1437.65     1328.51     30.56 o 
  -4  -2   5     8874.24     8928.47    154.92 o 
  -3  -2   5     1750.67     1822.38     34.15 o 
  -2  -2   5      439.84      408.26     10.85 o 
  -1  -2   5    14869.24    15035.80    259.05 o 
   0  -2   5    10558.01    10870.84    221.93 o 
   1  -2   5     6223.46     6101.99    103.32 o 
   2  -2   5     5126.68     5152.20     86.28 o 
   3  -2   5       37.25       42.38      4.19 o 
   4  -2   5     1764.62     1758.62     29.01 o 
   5  -2   5      582.87      548.34     17.34 o 
   6  -2   5     5657.87     5891.57    105.11 o 
   7  -2   5       43.03       34.68     11.40 o 
   8  -2   5     1271.37     1260.89     28.50 o 
   9  -2   5      145.88      176.25     15.63 o 
  10  -2   5       33.92       39.28     15.26 o 
  11  -2   5       94.95       90.70     17.82 o 
 -11  -1   5        1.51       14.52     20.74 o 
 -10  -1   5       84.86       57.00     17.92 o 
  -9  -1   5      188.61      202.35     18.40 o 
  -8  -1   5       48.44       53.18     21.38 o 
  -7  -1   5     2643.73     2566.16     66.08 o 
  -6  -1   5     1074.44     1156.96     42.86 o 
  -5  -1   5      675.56      716.89     16.33 o 
  -4  -1   5      499.16      562.05     12.65 o 
  -3  -1   5     1028.69      900.57     20.24 o 
  -2  -1   5      151.19      171.61     14.39 o 
  -1  -1   5     5391.91     5541.19    114.20 o 
   0  -1   5        8.39        6.14      3.00 o 
   1  -1   5     8066.53     7706.83    127.91 o 
   2  -1   5     5028.61     4843.79     74.04 o 
   3  -1   5    11937.87    11830.63    203.51 o 
   4  -1   5      106.20       85.45      7.43 o 
   5  -1   5       92.41       84.83      5.52 o 
   6  -1   5       28.78       21.66      6.65 o 
   7  -1   5      220.83      215.45     10.73 o 
   8  -1   5      577.97      584.70     19.65 o 
   9  -1   5      172.17      188.04     12.59 o 
  10  -1   5      179.16      158.55     16.08 o 
  11  -1   5        0.83       -7.10     16.69 o 
 -11   0   5        1.67       17.45     26.18 o 
 -10   0   5       16.88       -1.55     21.38 o 
  -9   0   5      652.38      699.62     75.06 o 
  -8   0   5      126.69       91.32     16.58 o 
  -7   0   5      220.53      207.17     10.44 o 
  -6   0   5        7.90       -1.20      6.63 o 
  -5   0   5     3188.63     3409.99     54.30 o 
  -4   0   5        9.82        7.97      4.64 o 
  -3   0   5       77.51       80.45      7.00 o 
  -2   0   5     2713.54     2725.11    132.91 o 
  -1   0   5    15670.18    16199.73    246.00 o 
   0   0   5     8070.90     8096.58    123.23 o 
   1   0   5    48380.98    49134.65    823.81 o 
   2   0   5     3250.62     3138.75     54.97 o 
   3   0   5     4249.72     4246.46     73.83 o 
   4   0   5      163.55      170.24      6.55 o 
   5   0   5      869.49     1007.10     18.29 o 
   6   0   5      348.22      351.78     11.39 o 
   7   0   5      221.11      244.55     10.32 o 
   8   0   5     1368.25     1407.86     29.89 o 
   9   0   5      208.10      206.02     12.19 o 
  10   0   5      706.85      738.14     25.36 o 
  11   0   5       13.83       34.49     15.72 o 
  12   0   5       91.88       93.88     18.62 o 
 -11   1   5       29.37       35.78     27.06 o 
 -10   1   5        3.59       18.33     23.56 o 
  -9   1   5       28.93       31.89     17.15 o 
  -8   1   5      264.89      305.53     40.58 o 
  -7   1   5       16.00       18.92     10.22 o 
  -6   1   5     1561.51     1676.10     29.59 o 
  -5   1   5     1158.85     1138.28     21.31 o 
  -4   1   5       46.27       44.34      6.38 o 
  -3   1   5     6299.57     6400.50    111.94 o 
  -2   1   5      599.25      564.36     27.61 o 
  -1   1   5      589.75      574.09     10.88 o 
   0   1   5       50.58       49.51      3.09 o 
   2   1   5    21134.71    20569.77    761.13 o 
   3   1   5     1035.17      529.76     20.95 o 
   4   1   5     1826.60     1733.77     32.00 o 
   5   1   5     7708.73     8061.87    167.30 o 
   6   1   5      302.25      327.36      8.87 o 
   7   1   5     2186.76     2257.89     42.55 o 
   8   1   5       27.48       24.99      8.66 o 
   9   1   5       25.98       24.91     21.38 o 
  10   1   5       82.84       63.85     18.40 o 
  11   1   5       54.68       43.33     24.44 o 
  12   1   5      159.63      161.55     26.42 o 
 -11   2   5       13.69       20.07     26.18 o 
 -10   2   5      203.50      181.53     27.93 o 
  -9   2   5      101.12       63.71     23.56 o 
  -8   2   5       66.48       42.48     17.76 o 
  -7   2   5      397.76      419.00     17.64 o 
  -6   2   5      380.78      376.07     11.89 o 
  -5   2   5      655.17      739.63     18.93 o 
  -4   2   5      317.86      302.36     10.19 o 
  -3   2   5      151.89      120.63      6.02 o 
  -2   2   5       32.35       61.40      5.22 o 
  -1   2   5     2845.54     2920.84     51.89 o 
   0   2   5    28763.09    29384.48    742.36 o 
   1   2   5     5405.51     5891.03    195.93 o 
   2   2   5     3221.52     3225.12     85.89 o 
   3   2   5       17.57        5.79      5.28 o 
   4   2   5     1890.75     2045.86     37.62 o 
   5   2   5     2846.96     2725.65     50.08 o 
   6   2   5        1.65       -0.10      5.79 o 
   7   2   5     1414.93     1291.09    112.58 o 
   8   2   5      365.19      350.24     15.31 o 
   9   2   5        1.30        0.15     27.06 o 
  10   2   5      654.52      618.70     65.89 o 
  11   2   5       24.92       21.61     19.67 o 
  12   2   5       10.78      -22.40     22.40 o 
 -10   3   5       42.60       18.33     26.18 o 
  -9   3   5        0.23       -7.85     21.82 o 
  -8   3   5        8.26        7.02     14.15 o 
  -7   3   5      513.40      529.20     19.82 o 
  -6   3   5      111.51      111.45     10.10 o 
  -5   3   5      586.00      556.13     17.21 o 
  -4   3   5     3815.87     3950.77     62.70 o 
  -3   3   5    13963.60    13789.55    209.97 o 
  -2   3   5     2993.79     3026.50     47.60 o 
  -1   3   5     8836.91     9119.26    157.42 o 
   0   3   5      390.82      420.32     16.98 o 
   2   3   5     6449.20     6958.43    247.86 o 
   3   3   5     5629.27     6262.84    241.75 o 
   4   3   5     4603.69     5032.33    133.37 o 
   5   3   5     1220.56     1273.32     29.52 o 
   6   3   5     3519.40     3414.00     62.46 o 
   7   3   5     1389.40     1386.47     32.42 o 
   8   3   5     1079.75     1145.48     35.28 o 
   9   3   5       74.32      121.33     19.20 o 
  10   3   5        3.03       11.55     16.30 o 
  11   3   5        1.56        6.10     18.37 o 
  12   3   5       27.33       38.84     43.64 o 
 -10   4   5        1.49       -7.85     25.31 o 
  -9   4   5        0.09       15.71     23.56 o 
  -8   4   5      142.03      133.38     16.35 o 
  -7   4   5      219.30      225.16     18.72 o 
  -6   4   5       15.47       23.40      9.59 o 
  -5   4   5     3014.87     2995.28     54.96 o 
  -4   4   5      117.18      137.05      7.81 o 
  -3   4   5     1401.44     1631.94     28.17 o 
  -2   4   5       10.21       20.79      5.69 o 
  -1   4   5     4738.69     5317.19    107.61 o 
   0   4   5      529.07      648.74     85.53 o 
   1   4   5     1254.20     1438.00     27.11 o 
   2   4   5        3.50        1.64      6.74 o 
   3   4   5      725.93      682.97     23.69 o 
   4   4   5      506.00      422.18     19.26 o 
   5   4   5      879.76      805.05     36.66 o 
   6   4   5     4037.62     4169.99     75.46 o 
   7   4   5      435.79      503.06     17.01 o 
   8   4   5     1288.17     1343.42     40.23 o 
   9   4   5       30.54       44.74     18.76 o 
  10   4   5        0.93      -11.64     18.33 o 
  11   4   5      133.38      109.65     21.82 o 
  12   4   5       20.16       20.21     22.93 o 
  -9   5   5      160.97      183.83     22.26 o 
  -8   5   5       21.94        0.25     14.34 o 
  -7   5   5      105.37      112.12     14.36 o 
  -6   5   5        2.18        1.13     10.12 o 
  -5   5   5      400.26      410.83     14.51 o 
  -4   5   5     1098.78     1042.97     23.51 o 
  -3   5   5      144.40      152.19     10.80 o 
  -2   5   5     7558.01     8017.71    154.94 o 
  -1   5   5     3544.46     3419.10     71.03 o 
   1   5   5     8032.56     7895.03    139.89 o 
   2   5   5      532.00      498.25     19.67 o 
   3   5   5     3372.71     3556.63     95.98 o 
   4   5   5       80.60       91.17     11.74 o 
   5   5   5      363.55      316.71     17.86 o 
   6   5   5      653.38      529.20     24.99 o 
   7   5   5     2363.06     2334.04     44.39 o 
   8   5   5       42.81       40.36     11.34 o 
   9   5   5        2.36        1.18     17.45 o 
  10   5   5       17.91        0.26     37.53 o 
  11   5   5      160.61      170.79     20.98 o 
  12   5   5        4.72      -17.80     22.26 o 
  -9   6   5        8.55        3.92     18.81 o 
  -8   6   5       39.41       28.96     15.21 o 
  -7   6   5       55.92       32.56     13.74 o 
  -6   6   5      471.60      472.74     19.70 o 
  -5   6   5       87.16      116.09     10.27 o 
  -4   6   5        7.01       10.55     11.04 o 
  -3   6   5     1145.23     1166.90     31.41 o 
  -2   6   5        7.90       -5.84      8.60 o 
  -1   6   5       18.10       41.76      7.47 o 
   0   6   5        5.64        5.02      4.71 o 
   1   6   5      124.95      111.56      9.09 o 
   2   6   5     1178.84     1127.28     22.47 o 
   3   6   5     2605.14     2793.02     77.76 o 
   4   6   5     3980.39     4270.28    115.70 o 
   5   6   5      509.53      469.07     23.09 o 
   6   6   5      113.78      119.30     16.58 o 
   7   6   5      107.13      103.51      6.45 o 
   8   6   5       54.17       89.80     16.58 o 
   9   6   5       40.29       49.81     13.96 o 
  10   6   5        0.52        1.64     15.94 o 
  11   6   5       28.80       41.96     19.53 o 
  12   6   5       46.27       12.28     22.73 o 
  -8   7   5       56.72       97.26     23.40 o 
  -7   7   5      502.50      482.55     29.24 o 
  -6   7   5       49.74       52.05     19.85 o 
  -5   7   5       26.33       40.43     14.88 o 
  -4   7   5       73.74       54.51     12.97 o 
  -3   7   5      505.96      537.51     21.88 o 
  -2   7   5       33.55       34.95     10.19 o 
  -1   7   5       40.12       30.01     14.53 o 
   0   7   5     3069.48       -4.36      4.36 o 
   1   7   5      790.35      819.87     28.52 o 
   2   7   5     5391.29     5775.72    119.83 o 
   3   7   5     1007.27      999.66     20.99 o 
   4   7   5      583.54      665.27     28.21 o 
   5   7   5       14.01       16.24     14.03 o 
   6   7   5      518.20      440.28     24.04 o 
   7   7   5      594.93      663.99     16.61 o 
   8   7   5      625.11      633.96     46.69 o 
   9   7   5        0.72       -2.01     13.97 o 
  10   7   5       49.75       31.48     16.82 o 
  11   7   5        0.66       -0.60     19.53 o 
  12   7   5      123.52      127.94     24.45 o 
  -7   8   5        4.04       -6.62     21.95 o 
  -6   8   5      116.45      102.79     22.02 o 
  -5   8   5        0.38        0.43     15.12 o 
  -4   8   5       62.62       68.66     14.96 o 
  -3   8   5       87.87       96.30     13.81 o 
  -2   8   5       15.38        2.82     11.04 o 
  -1   8   5     1336.33     1285.34     32.57 o 
   0   8   5      160.00      191.56     17.02 o 
   1   8   5       30.67       24.23     10.07 o 
   2   8   5      559.08      554.62     25.31 o 
   3   8   5     2983.87     3033.71     77.13 o 
   4   8   5      458.10      457.54     14.23 o 
   5   8   5       74.33       77.86     16.98 o 
   6   8   5       27.98       25.08     16.63 o 
   7   8   5      295.61      292.59     12.52 o 
   8   8   5       40.05       48.64     13.53 o 
   9   8   5      345.14      328.34     21.82 o 
  10   8   5      110.76      141.04     18.75 o 
  11   8   5       59.30       48.91     19.96 o 
  -6   9   5      107.88       79.87     24.87 o 
  -5   9   5      251.73      279.08     20.77 o 
  -4   9   5       41.11       28.77     16.09 o 
  -3   9   5      356.17      373.58     38.05 o 
  -2   9   5        0.62       10.11     12.62 o 
  -1   9   5      265.17      320.32     15.94 o 
   0   9   5        2.03       -1.75     14.14 o 
   1   9   5      495.75      492.88     24.68 o 
   2   9   5      734.87      895.89     66.77 o 
   3   9   5       79.78      103.17     13.19 o 
   4   9   5      281.21      307.74     20.95 o 
   5   9   5      328.20      334.06     17.70 o 
   6   9   5        4.05        4.41     11.04 o 
   7   9   5      391.06      439.23     54.11 o 
   8   9   5      157.10      191.87     16.62 o 
   9   9   5       10.49       29.70     16.04 o 
  10   9   5        3.74       26.43     17.84 o 
  11   9   5      128.17      118.69     22.58 o 
  -5  10   5       10.20        2.41     23.57 o 
  -4  10   5        8.65      -13.78     17.35 o 
  -3  10   5       55.88       41.99     17.87 o 
  -2  10   5      453.58      425.23     20.81 o 
  -1  10   5       62.75       76.59     14.04 o 
   0  10   5       28.30       34.31     16.38 o 
   1  10   5       57.29       26.06     18.76 o 
   2  10   5        3.39       13.72     14.26 o 
   3  10   5        1.26       -1.64     13.79 o 
   4  10   5       12.21       32.01     13.35 o 
   5  10   5        4.39        5.97     12.63 o 
   6  10   5      180.79      214.22     17.51 o 
   7  10   5        2.38       24.44     18.33 o 
   8  10   5      426.72      445.97     29.67 o 
   9  10   5       60.83       70.95     19.16 o 
  10  10   5        9.58       14.16     20.62 o 
  -4  11   5       57.16       42.87     19.80 o 
  -3  11   5      149.84      153.51     19.80 o 
  -2  11   5       14.45       25.79     16.55 o 
  -1  11   5       10.34       10.80     19.49 o 
   0  11   5       23.01       -4.27     42.33 o 
   1  11   5       60.08       89.43     23.13 o 
   2  11   5       84.60       74.91     17.61 o 
   3  11   5       54.34       38.57     16.72 o 
   4  11   5       48.56       48.13     16.04 o 
   5  11   5       25.76       19.61     15.27 o 
   6  11   5      203.69      197.64     18.48 o 
   7  11   5       17.53       12.22     19.20 o 
   8  11   5       54.33       51.49     23.56 o 
   9  11   5       79.30      111.71     27.06 o 
  -2  12   5       19.79       13.53     33.43 o 
  -1  12   5       76.51       94.92     24.38 o 
   0  12   5       98.56       98.14     23.38 o 
   1  12   5       10.54       18.33     20.62 o 
   2  12   5        1.74       18.02     19.07 o 
   3  12   5      103.00      144.91     28.80 o 
   4  12   5       16.32       17.50     34.47 o 
   5  12   5        2.12      -14.68     16.61 o 
   6  12   5       36.02       85.53     20.95 o 
   7  12   5       82.44       77.67     21.82 o 
   8  12   5        6.35       10.47     23.56 o 
   0  13   5       14.09       29.82     24.04 o 
   1  13   5       40.93        8.36     22.73 o 
   2  13   5       29.38       17.21     20.73 o 
   3  13   5       37.91       32.93     27.93 o 
   4  13   5       11.21       -2.03     19.95 o 
   5  13   5        4.62       -4.45     23.13 o 
   6  13   5        0.82       47.13     21.82 o 
  -6 -12   6        1.12      -33.16     33.16 o 
  -5 -12   6        0.78       -0.87     33.16 o 
  -4 -12   6       13.24       13.09     31.42 o 
  -3 -12   6        4.14      -21.57     21.57 o 
  -2 -12   6        5.60        9.41     18.80 o 
  -1 -12   6        0.34       -7.28     18.30 o 
   0 -12   6        4.50       19.05     18.76 o 
   1 -12   6       11.83       21.65     19.05 o 
  -7 -11   6       10.92      -33.16     33.16 o 
  -6 -11   6       66.83       73.31     35.78 o 
  -5 -11   6       21.40       20.07     31.42 o 
  -4 -11   6        2.46        1.11     20.05 o 
  -3 -11   6        2.11       -5.69     16.44 o 
  -2 -11   6       24.26       27.62     16.26 o 
  -1 -11   6       60.73       97.55     17.54 o 
   0 -11   6       38.01       10.62     16.94 o 
   1 -11   6       12.47       16.47     22.19 o 
   2 -11   6      102.52      100.37     23.69 o 
   3 -11   6       28.60        0.56     23.09 o 
  -9 -10   6       44.10        0.87     36.66 o 
  -8 -10   6       57.02       29.67     34.04 o 
  -7 -10   6       16.72      -19.20     31.42 o 
  -6 -10   6        1.64        6.11     31.42 o 
  -5 -10   6      143.31      157.09     32.29 o 
  -4 -10   6       47.31       42.88     18.81 o 
  -3 -10   6       37.25       42.62     16.01 o 
  -2 -10   6       23.53       20.79     14.69 o 
  -1 -10   6      263.03      293.68     18.88 o 
   0 -10   6       69.14       61.34     17.02 o 
   1 -10   6       95.24      138.26     22.10 o 
   2 -10   6        6.37       -8.63     16.27 o 
   3 -10   6       33.68       46.23     21.47 o 
   4 -10   6        1.48       19.26     21.95 o 
   5 -10   6       26.47        4.01     22.65 o 
  -9  -9   6        0.05      -11.35     34.04 o 
  -8  -9   6      127.05      112.58     35.78 o 
  -7  -9   6      110.94      130.04     32.29 o 
  -6  -9   6       94.78       90.77     30.55 o 
  -5  -9   6       37.85       26.96     17.77 o 
  -4  -9   6       55.03       83.23     18.13 o 
  -3  -9   6      327.53      312.60     17.78 o 
  -2  -9   6       91.13       99.70     13.68 o 
  -1  -9   6      157.98      142.94     15.01 o 
   0  -9   6      497.77      517.65     21.60 o 
   1  -9   6       56.95       68.72     14.78 o 
   2  -9   6      173.64      197.78     17.56 o 
   3  -9   6        1.69       12.42     18.86 o 
   4  -9   6      124.01      140.40     21.38 o 
   5  -9   6       30.35        4.84     19.67 o 
   6  -9   6       28.13       45.15     22.59 o 
 -10  -8   6       96.36       63.71     36.66 o 
  -9  -8   6       40.31       19.20     33.16 o 
  -8  -8   6       27.81       48.87     30.55 o 
  -7  -8   6       15.45       29.67     28.80 o 
  -6  -8   6      383.47      389.37     40.15 o 
  -5  -8   6       23.21       35.31     27.93 o 
  -4  -8   6        0.37      -11.45     11.45 o 
  -3  -8   6      103.94       89.59     12.76 o 
  -2  -8   6      272.57      324.49     16.37 o 
  -1  -8   6        0.57      -10.35     11.39 o 
   0  -8   6     1115.26     1125.90     31.86 o 
   1  -8   6      486.45      443.58     18.86 o 
   2  -8   6        2.24       -2.16     12.79 o 
   3  -8   6      176.09      187.33     11.70 o 
   4  -8   6       91.86      116.87     14.01 o 
   5  -8   6        2.10       -4.09     13.14 o 
   6  -8   6        7.67       14.48     14.41 o 
   7  -8   6       60.95       51.15     15.73 o 
 -10  -7   6        0.25       38.40     34.04 o 
  -9  -7   6       69.86       85.53     33.16 o 
  -8  -7   6       99.12       58.47     29.67 o 
  -7  -7   6       21.13      -13.73     15.48 o 
  -6  -7   6       78.69       42.69     19.64 o 
  -5  -7   6      573.19      649.75     27.95 o 
  -4  -7   6      622.76      591.82     22.03 o 
  -3  -7   6      691.46      757.84     24.18 o 
  -2  -7   6     1522.74     1439.53     39.58 o 
  -1  -7   6       92.84       95.57     16.56 o 
   0  -7   6       21.31       13.31     24.84 o 
   1  -7   6        1.73       -7.09      7.09 o 
   2  -7   6        9.82        6.82      8.22 o 
   3  -7   6       89.69       94.32      9.76 o 
   4  -7   6     1111.73     1150.17     30.25 o 
   5  -7   6       75.37       68.91     12.45 o 
   6  -7   6      442.88      468.63     23.05 o 
   7  -7   6       18.27       19.71     21.89 o 
   8  -7   6       76.54       69.04     34.47 o 
 -11  -6   6       26.14       15.28     22.02 o 
 -10  -6   6        4.31        7.83     26.18 o 
  -9  -6   6        0.51       11.69     37.96 o 
  -8  -6   6       30.64       29.50     16.56 o 
  -7  -6   6      482.09      512.39     25.72 o 
  -6  -6   6       27.13       17.10     13.72 o 
  -5  -6   6      876.03      832.95     31.02 o 
  -4  -6   6      310.87      285.67     13.38 o 
  -3  -6   6      334.97      325.37     14.11 o 
  -2  -6   6       41.28       35.46      9.57 o 
  -1  -6   6     1038.24      979.96     26.45 o 
   0  -6   6      108.55      162.30     12.22 o 
   1  -6   6      142.66      153.57      7.76 o 
   2  -6   6     1797.24     1763.05     31.00 o 
   3  -6   6      594.60      564.01     19.40 o 
   4  -6   6     2220.17     2340.72     44.71 o 
   5  -6   6      302.72      264.90     17.80 o 
   6  -6   6      533.12      564.53     18.24 o 
   7  -6   6        6.96        4.80     11.52 o 
   8  -6   6        0.42        7.98     17.17 o 
   9  -6   6      104.63       92.23     26.18 o 
 -11  -5   6       16.05       -7.83     21.13 o 
 -10  -5   6      121.56      105.02     30.55 o 
  -9  -5   6       39.13       46.37     25.75 o 
  -8  -5   6       44.53       66.48     16.76 o 
  -7  -5   6      332.06      384.25     40.15 o 
  -6  -5   6     1122.41     1172.54     37.50 o 
  -5  -5   6      121.19      101.47     13.07 o 
  -4  -5   6     3259.39     3132.79     66.56 o 
  -3  -5   6      601.70      537.14     20.68 o 
  -2  -5   6       11.07        2.26      6.24 o 
  -1  -5   6     1483.03     1622.77     30.14 o 
   0  -5   6      172.17      174.50      8.99 o 
   1  -5   6     1666.62     1633.48     28.22 o 
   2  -5   6        5.07        0.94      3.40 o 
   3  -5   6       35.76       30.92      7.07 o 
   4  -5   6      138.71      136.85      8.41 o 
   5  -5   6     1185.11     1283.37     27.48 o 
   6  -5   6     2666.55     2617.65     46.02 o 
   7  -5   6        7.69       16.68     13.76 o 
   8  -5   6      530.67      537.30     22.56 o 
   9  -5   6       65.11       27.28     19.21 o 
  10  -5   6       23.55       -5.24     45.82 o 
 -11  -4   6        1.09      -17.52     41.46 o 
 -10  -4   6       59.40       60.43     19.92 o 
  -9  -4   6       48.38       96.87     26.62 o 
  -8  -4   6      262.48      308.04     45.38 o 
  -7  -4   6       41.36       39.09     14.03 o 
  -6  -4   6     2212.86     2347.32     62.36 o 
  -5  -4   6      204.50      229.32     30.55 o 
  -4  -4   6       39.68       37.28      6.35 o 
  -3  -4   6     1153.54     1251.61     25.52 o 
  -2  -4   6     3933.06     4488.94     89.77 o 
  -1  -4   6       53.08       66.61      4.51 o 
   0  -4   6       88.69       96.41      5.50 o 
   1  -4   6       70.17       74.12      5.54 o 
   2  -4   6      470.26      383.71     14.98 o 
   3  -4   6     1560.97      898.93     44.51 o 
   4  -4   6     3005.09     2982.60     55.05 o 
   5  -4   6      116.79      142.76      9.16 o 
   6  -4   6      652.06      629.22     16.12 o 
   7  -4   6      159.31      158.76     15.49 o 
   8  -4   6      180.29      161.77     13.61 o 
   9  -4   6       48.64       19.44     13.20 o 
  10  -4   6      131.01      110.47     17.98 o 
 -11  -3   6       33.98       21.46     21.31 o 
 -10  -3   6       79.16       70.88     28.36 o 
  -9  -3   6      177.72      143.66     19.29 o 
  -8  -3   6      645.37      636.11     28.07 o 
  -7  -3   6       16.32       21.21     13.56 o 
  -6  -3   6       35.20       28.71     11.93 o 
  -5  -3   6      439.03      350.97     27.49 o 
  -4  -3   6      308.55      296.00      7.62 o 
  -3  -3   6      931.72     1072.84     19.12 o 
  -2  -3   6     3581.79     3628.26     56.84 o 
  -1  -3   6     1422.73     1499.77     35.78 o 
   0  -3   6     8917.89     8452.39    129.47 o 
   1  -3   6     7219.09     7449.77    115.74 o 
   2  -3   6     1838.66     1920.40     31.47 o 
   3  -3   6      171.72      155.97      6.41 o 
   4  -3   6      445.22      478.26     12.08 o 
   5  -3   6     1301.40     1288.68     26.17 o 
   6  -3   6       40.80       74.27      9.31 o 
   7  -3   6     1134.57     1176.61     27.55 o 
   8  -3   6     1190.57     1124.04     27.59 o 
   9  -3   6       47.74       52.52     12.96 o 
  10  -3   6      234.50      255.10     16.94 o 
  11  -3   6       13.29       18.52     24.87 o 
 -11  -2   6       11.75       22.08     21.38 o 
 -10  -2   6       81.49      119.23     31.86 o 
  -9  -2   6       20.57       26.32     16.94 o 
  -8  -2   6       15.91       -9.60     14.66 o 
  -7  -2   6      677.94      719.44     56.73 o 
  -6  -2   6      284.46      295.32     16.56 o 
  -5  -2   6       24.23       17.95      4.94 o 
  -4  -2   6        1.53       -0.44      4.34 o 
  -3  -2   6     5053.40     5214.69     80.80 o 
  -2  -2   6     1439.85     1464.22     24.60 o 
  -1  -2   6     3180.31     3412.58     53.59 o 
   0  -2   6     2819.64     2508.42     50.64 o 
   1  -2   6      808.54      769.83     14.27 o 
   2  -2   6       12.92       11.05      3.17 o 
   3  -2   6     2072.68     2253.97     36.16 o 
   4  -2   6        1.91       -1.21      4.92 o 
   5  -2   6      215.08      193.39     17.36 o 
   6  -2   6      422.17      367.02     12.97 o 
   7  -2   6       51.78       60.82      9.80 o 
   8  -2   6      932.14      962.29     24.57 o 
   9  -2   6       10.01       22.01     11.78 o 
  10  -2   6       72.93       73.44     13.91 o 
  11  -2   6      145.72      111.58     22.39 o 
 -11  -1   6        1.83       15.41     21.13 o 
 -10  -1   6      104.31      116.73     20.12 o 
  -9  -1   6      161.79      195.95     20.12 o 
  -8  -1   6     1533.99     1610.41     48.57 o 
  -7  -1   6      292.96      270.86     19.20 o 
  -6  -1   6      560.06      513.01     16.50 o 
  -5  -1   6     2705.64     2847.98     45.98 o 
  -4  -1   6     2174.57     2312.01     37.76 o 
  -3  -1   6      308.41      351.78      9.54 o 
  -2  -1   6     2071.31     2030.33     32.94 o 
  -1  -1   6     2237.41     2052.07     37.44 o 
   0  -1   6    16785.04    16463.30    282.79 o 
   1  -1   6    12776.27    12655.09    209.33 o 
   2  -1   6     2609.62     2410.56     42.58 o 
   3  -1   6     1320.54     1327.42     22.55 o 
   4  -1   6      392.33      340.78     12.60 o 
   5  -1   6     2687.50     2553.77     47.32 o 
   6  -1   6      167.95      177.39      8.92 o 
   7  -1   6       54.51       61.62      8.71 o 
   8  -1   6       54.02       55.48     11.84 o 
   9  -1   6      217.42      218.68     13.86 o 
  10  -1   6       62.57       65.49     14.74 o 
  11  -1   6      293.79      314.43     20.22 o 
 -11   0   6       50.19       66.33     27.93 o 
 -10   0   6       65.44        3.96     19.21 o 
  -9   0   6       79.82       83.87     18.85 o 
  -8   0   6        1.01      -10.80     14.47 o 
  -7   0   6        2.67       -0.16      8.90 o 
  -6   0   6       50.45       44.41      9.07 o 
  -5   0   6       68.19       70.59      6.59 o 
  -4   0   6     6140.26     5996.65     92.99 o 
  -3   0   6      960.04      962.14     20.28 o 
  -2   0   6     4558.03     4529.27     70.45 o 
  -1   0   6      613.19      690.08     14.95 o 
   0   0   6      656.94      623.20     17.90 o 
   1   0   6     1137.93     1167.92     21.24 o 
   2   0   6      106.50      168.83      9.20 o 
   3   0   6       30.60       21.20      3.51 o 
   4   0   6     1002.22      961.05     16.94 o 
   5   0   6      163.54      191.15      7.09 o 
   6   0   6     2976.30     2822.80     51.96 o 
   7   0   6        1.74       -6.17      7.34 o 
   8   0   6      686.53      693.20     19.15 o 
   9   0   6       18.80       23.97     13.73 o 
  10   0   6       29.11       14.36     13.67 o 
  11   0   6       17.07       22.87     15.48 o 
  12   0   6        3.99       18.81     18.05 o 
 -11   1   6       52.20       32.29     27.93 o 
 -10   1   6        5.10       -3.49     23.56 o 
  -9   1   6      125.04       76.80     22.69 o 
  -8   1   6       81.82       55.68     15.73 o 
  -7   1   6      159.65      140.40     11.50 o 
  -6   1   6     2650.72     2587.10     47.90 o 
  -5   1   6     1824.63     1806.97     35.72 o 
  -4   1   6     5929.48     6210.16     96.47 o 
  -3   1   6     4109.94     4391.83     68.79 o 
  -2   1   6     1674.98     1763.90     28.93 o 
  -1   1   6     2282.72     2190.98     34.87 o 
   0   1   6     2036.39     2033.96     35.71 o 
   2   1   6      621.33      669.10     20.34 o 
   3   1   6     4255.33     4768.42     98.29 o 
   4   1   6    10799.21    10717.26    189.24 o 
   5   1   6      659.50      609.91     18.17 o 
   6   1   6     5206.85     5122.49     90.70 o 
   7   1   6       29.61       41.61     11.59 o 
   8   1   6       88.61       95.46     11.54 o 
   9   1   6       16.61       12.82     12.02 o 
  10   1   6       53.65       48.77     17.82 o 
  11   1   6       15.64       32.35     20.49 o 
  12   1   6       47.06       44.79     29.24 o 
 -10   2   6        0.91       35.78     24.44 o 
  -9   2   6      104.10       82.04     23.56 o 
  -8   2   6      132.04      158.84     15.03 o 
  -7   2   6       16.90       27.78     11.14 o 
  -6   2   6      171.62      154.52      9.49 o 
  -5   2   6      266.32      268.82     18.68 o 
  -4   2   6      827.57      765.41     18.80 o 
  -3   2   6     4636.29     4635.85     72.57 o 
  -2   2   6     1930.35     1694.96     60.02 o 
  -1   2   6        1.19       -3.96      3.96 o 
   0   2   6       27.06       42.85      3.40 o 
   2   2   6      806.29      778.71     22.40 o 
   3   2   6     2410.24     2578.70     46.95 o 
   4   2   6     2038.18     2232.67     41.09 o 
   5   2   6     3686.49     3552.65     57.08 o 
   6   2   6      379.72      379.10     14.09 o 
   8   2   6       84.43       69.13     11.08 o 
   9   2   6       44.98       59.00     14.67 o 
  10   2   6      203.22      208.62     20.66 o 
  11   2   6       97.38      109.65     28.36 o 
  12   2   6       24.95       85.54     38.84 o 
 -10   3   6        6.78      -13.09     25.31 o 
  -9   3   6        8.25       -4.36     22.69 o 
  -8   3   6        7.10       29.86     14.49 o 
  -7   3   6       44.94       56.37     12.43 o 
  -6   3   6     1070.24     1009.90     27.21 o 
  -5   3   6      172.90      204.86     10.98 o 
  -4   3   6     1608.38     1665.51     29.19 o 
  -3   3   6      319.94      399.63     11.22 o 
  -2   3   6      905.66     1064.66     18.94 o 
  -1   3   6     1486.73     1543.64     29.19 o 
   0   3   6      171.12      162.13     15.71 o 
   1   3   6     1973.11     2196.25     54.61 o 
   2   3   6       53.65       42.84     20.07 o 
   3   3   6      361.58      386.70     16.94 o 
   4   3   6       88.55       58.51     13.96 o 
   5   3   6     8494.18     8536.65    177.55 o 
   6   3   6      320.17      345.45     11.09 o 
   7   3   6     1428.70     1420.31     43.12 o 
   8   3   6      343.49      356.25     15.98 o 
   9   3   6        2.70       -6.87     13.47 o 
  10   3   6      375.72      349.39     22.76 o 
  11   3   6        6.27       12.11     43.20 o 
  12   3   6        9.54       -7.94     21.47 o 
 -10   4   6       44.37       22.69     27.06 o 
  -9   4   6        1.59       17.39     16.96 o 
  -8   4   6      468.90      443.77     21.90 o 
  -7   4   6      237.64      221.84     15.02 o 
  -6   4   6      317.25      337.51     13.86 o 
  -5   4   6        0.62       11.50      8.72 o 
  -4   4   6     1625.84     1740.15     34.31 o 
  -3   4   6     1014.06     1035.64     19.77 o 
  -2   4   6        1.21        0.68      5.90 o 
  -1   4   6      861.55      815.96     20.15 o 
   0   4   6    13080.84    13258.16    273.24 o 
   1   4   6      270.32      268.74      8.19 o 
   2   4   6    12567.71    12381.06    321.43 o 
   3   4   6      199.76      213.85     12.75 o 
   4   4   6        7.04       13.96      9.64 o 
   5   4   6      504.84      549.80     24.23 o 
   6   4   6     2315.13     2298.20     43.04 o 
   7   4   6       39.25       43.44      6.42 o 
   8   4   6       93.54      116.08     14.40 o 
   9   4   6       25.16       27.29     14.01 o 
  10   4   6       94.07      118.39     17.57 o 
  11   4   6      230.87      205.58     21.79 o 
  12   4   6       78.55       73.31     22.93 o 
  -9   5   6      108.00      110.48     22.69 o 
  -8   5   6        0.43        2.18     16.05 o 
  -7   5   6       78.50       60.88     13.57 o 
  -6   5   6       12.95        5.62     14.31 o 
  -5   5   6      179.94      171.82     11.21 o 
  -4   5   6       23.71       18.68      7.63 o 
  -3   5   6       62.12       55.06      9.59 o 
  -2   5   6      981.50     1001.85     25.80 o 
  -1   5   6       11.30       -1.29      6.33 o 
   0   5   6     3358.20     3139.77    333.39 o 
   1   5   6      445.66      414.30     11.38 o 
   2   5   6     2407.51     2507.93     54.08 o 
   3   5   6      374.99      283.60     15.48 o 
   4   5   6      944.39      977.52     32.27 o 
   5   5   6      122.45      113.42     13.41 o 
   6   5   6       78.41       54.75     13.53 o 
   7   5   6       28.83       24.27      7.61 o 
   8   5   6      123.00      119.13     13.68 o 
   9   5   6      329.31      295.01     25.75 o 
  10   5   6       82.65      106.29     34.04 o 
  11   5   6      329.98      322.17     23.89 o 
  12   5   6        5.02       -8.84     20.83 o 
  -9   6   6       36.08       -6.11     27.06 o 
  -8   6   6      101.89       89.89     27.06 o 
  -7   6   6       19.91       11.22     18.85 o 
  -6   6   6      438.96      396.81     24.31 o 
  -5   6   6      471.71      444.83     22.77 o 
  -4   6   6      720.36      693.72     25.10 o 
  -3   6   6      251.92      267.62     14.02 o 
  -2   6   6      112.91      123.09     10.72 o 
  -1   6   6       55.73       56.83      8.06 o 
   0   6   6        0.57       -3.81      3.81 o 
   1   6   6     6135.25     6291.42    112.55 o 
   2   6   6       65.86       60.54      9.95 o 
   3   6   6     1600.35     1639.39     48.95 o 
   4   6   6     1234.55     1236.15     39.76 o 
   5   6   6     2511.82     2421.38     69.80 o 
   6   6   6      973.07      946.09     64.58 o 
   7   6   6     1951.13     2041.70     61.68 o 
   8   6   6       40.10       74.58     10.93 o 
   9   6   6       74.85       72.88     22.69 o 
  10   6   6       82.04      103.82     16.82 o 
  11   6   6      136.90      149.29     19.96 o 
  12   6   6       26.19       42.06     21.63 o 
  -8   7   6        2.37       15.19     22.21 o 
  -7   7   6       51.36       54.91     39.71 o 
  -6   7   6        6.85      -17.52     19.03 o 
  -5   7   6      111.26      131.82     15.98 o 
  -4   7   6       65.93       58.62     13.66 o 
  -3   7   6       10.76       18.59     11.61 o 
  -2   7   6      254.99      250.89     13.59 o 
  -1   7   6     1141.02     1119.70     33.32 o 
   0   7   6      517.78       -4.36      4.36 o 
   1   7   6       11.06        9.84      5.82 o 
   2   7   6      125.58      128.29      7.94 o 
   3   7   6        0.65        2.61      4.95 o 
   4   7   6       67.75       77.21     14.47 o 
   5   7   6        0.37       -5.35     15.71 o 
   6   7   6      800.56      699.07     41.89 o 
   7   7   6      575.37      647.40     31.40 o 
   8   7   6      120.96      137.61     13.09 o 
   9   7   6      175.05      203.34     16.04 o 
  10   7   6      125.84      122.86     17.70 o 
  11   7   6        1.92       13.67     18.97 o 
  12   7   6       57.37       83.71     57.17 o 
  -7   8   6      104.91      129.93     23.89 o 
  -6   8   6      144.55      139.72     22.44 o 
  -5   8   6       56.56       69.06     16.44 o 
  -4   8   6     1058.75     1080.26     33.01 o 
  -3   8   6       64.35       60.23     13.93 o 
  -2   8   6      953.63      995.82     28.97 o 
  -1   8   6       49.78       84.49     13.33 o 
   0   8   6      134.08       88.35     13.87 o 
   1   8   6      104.34      103.90     12.91 o 
   2   8   6      394.41      386.28     19.68 o 
   3   8   6       20.73       16.75      8.06 o 
   4   8   6      434.15      439.76     13.20 o 
   5   8   6      163.29      203.18     34.91 o 
   6   8   6      694.71      700.08     31.81 o 
   7   8   6      261.90      326.33     23.75 o 
   8   8   6       94.87      108.94     11.85 o 
   9   8   6       28.78       37.47     24.00 o 
  10   8   6       58.75       51.71     16.92 o 
  11   8   6       56.68       60.93     20.43 o 
  -6   9   6       12.15       35.36     22.93 o 
  -5   9   6      136.51      113.99     18.07 o 
  -4   9   6       97.98       93.70     16.50 o 
  -3   9   6      219.23      197.77     16.97 o 
  -2   9   6        6.74       18.92     13.16 o 
  -1   9   6      442.65      424.46     17.74 o 
   0   9   6      300.22      289.23     37.96 o 
   1   9   6        6.20        7.42     13.47 o 
   2   9   6      456.86      491.82     27.93 o 
   3   9   6      295.32      219.58     15.53 o 
   4   9   6       82.52       89.19     20.07 o 
   5   9   6       91.46       87.36      7.81 o 
   6   9   6       65.23       86.22     31.42 o 
   7   9   6      988.50      899.80     53.24 o 
   8   9   6       31.51       43.94     12.63 o 
   9   9   6        2.28        1.90     14.67 o 
  10   9   6        6.50        7.75     17.61 o 
  11   9   6       57.28       72.65     20.99 o 
  -5  10   6      398.96      408.56     30.33 o 
  -4  10   6      102.28       72.25     18.78 o 
  -3  10   6       84.21      106.86     16.96 o 
  -2  10   6      170.23      170.00     16.85 o 
  -1  10   6       44.38       27.51     18.40 o 
   0  10   6      160.37      171.58     19.03 o 
   1  10   6        9.11        6.22     15.36 o 
   2  10   6      218.33      184.65     17.96 o 
   3  10   6      159.87      175.96     16.31 o 
   4  10   6        0.90        5.53     13.27 o 
   5  10   6      269.58      291.68     22.69 o 
   6  10   6       64.99       64.78     14.13 o 
   7  10   6        1.93      -14.26     14.26 o 
   8  10   6      101.74      111.83     20.95 o 
   9  10   6       38.43       53.13     17.96 o 
  10  10   6       47.02      105.85     40.58 o 
  -4  11   6        3.83       21.47     18.85 o 
  -3  11   6        8.09        6.38     18.06 o 
  -2  11   6       32.80       34.66     16.72 o 
  -1  11   6        5.90        4.68     20.48 o 
   0  11   6        2.67      -18.23     18.23 o 
   1  11   6      161.68      125.71     25.31 o 
   2  11   6      108.81       83.23     17.96 o 
   3  11   6      240.12      190.46     19.17 o 
   4  11   6        5.91       15.77     15.45 o 
   5  11   6       16.99       41.27     15.05 o 
   6  11   6       34.53       40.64     17.89 o 
   7  11   6       45.80       60.22     18.33 o 
   8  11   6       11.98       27.93     21.82 o 
   9  11   6        6.63       16.58     23.56 o 
  -2  12   6       13.94        1.31     17.90 o 
  -1  12   6       11.04       13.76     36.22 o 
   0  12   6       50.96       69.16     22.33 o 
   1  12   6        9.56       23.95     20.43 o 
   2  12   6       75.11       91.49     41.89 o 
   3  12   6       86.51       79.94     18.57 o 
   4  12   6        6.23      -10.02     17.09 o 
   5  12   6       28.65        7.78     16.61 o 
   6  12   6        0.25        7.69     20.51 o 
   7  12   6       10.98       -6.11     19.20 o 
   8  12   6       23.50       33.16     22.69 o 
   0  13   6       31.93       34.30     23.73 o 
   1  13   6       14.00      -14.60     35.35 o 
   2  13   6       14.53        1.71     21.27 o 
   3  13   6       17.28       28.30     20.95 o 
   4  13   6        0.09       18.68     20.04 o 
   5  13   6        0.12      -11.44     19.20 o 
   6  13   6        2.25        6.11     21.82 o 
  -5 -12   7        3.01       11.35     35.78 o 
  -4 -12   7       16.70       -4.74     23.43 o 
  -3 -12   7        7.33      -18.32     22.52 o 
  -2 -12   7       19.56       22.98     24.41 o 
  -1 -12   7        7.85       19.19     19.74 o 
   0 -12   7       24.47       53.40     19.37 o 
   1 -12   7       30.99      -14.01     41.46 o 
  -7 -11   7        0.05      -14.84     35.78 o 
  -6 -11   7       61.63       79.42     34.91 o 
  -5 -11   7       38.53       52.36     22.73 o 
  -4 -11   7       55.37       74.17     51.49 o 
  -3 -11   7        0.52       10.77     17.72 o 
  -2 -11   7        2.37      -17.41     17.41 o 
  -1 -11   7       43.56       48.07     18.35 o 
   0 -11   7       34.90       52.64     17.82 o 
   1 -11   7       48.05       58.47     17.95 o 
   2 -11   7       95.13      111.77     24.94 o 
   3 -11   7       33.28       21.48     24.50 o 
  -8 -10   7       62.88       69.82     37.53 o 
  -7 -10   7        2.79      -27.93     33.16 o 
  -6 -10   7       17.17       73.31     34.04 o 
  -5 -10   7        3.06      -10.14     19.88 o 
  -4 -10   7      193.14      220.34     51.06 o 
  -3 -10   7      146.40      144.15     17.46 o 
  -2 -10   7      299.77      257.30     18.98 o 
  -1 -10   7        1.22      -15.05     15.05 o 
   0 -10   7        1.22       20.24     15.34 o 
   1 -10   7       36.35       23.14     15.81 o 
   2 -10   7        0.21        2.18     20.31 o 
   3 -10   7       81.00       46.84     22.26 o 
   4 -10   7        4.91        6.16     22.22 o 
   5 -10   7      102.60      120.27     48.00 o 
  -9  -9   7       12.64      -11.35     36.66 o 
  -8  -9   7        0.24      -32.29     32.29 o 
  -7  -9   7      152.73      118.69     34.91 o 
  -6  -9   7      287.85      323.86     23.91 o 
  -5  -9   7        1.83       17.25     18.63 o 
  -4  -9   7       43.07       51.76     18.13 o 
  -3  -9   7       65.03       79.19     15.10 o 
  -2  -9   7      103.09      105.46     14.56 o 
  -1  -9   7      256.82      212.10     16.34 o 
   0  -9   7       70.29       86.96     15.12 o 
   1  -9   7      202.43      213.27     26.46 o 
   2  -9   7      276.99      326.29     19.37 o 
   3  -9   7       23.97       36.17     19.08 o 
   4  -9   7      189.70      191.58     23.68 o 
   5  -9   7        8.17      -20.47     22.69 o 
   6  -9   7       23.96        5.69     22.02 o 
 -10  -8   7        4.13       48.00     37.53 o 
  -9  -8   7       94.85       90.77     36.66 o 
  -8  -8   7       17.37       33.16     32.29 o 
  -7  -8   7        5.81       16.96     18.66 o 
  -6  -8   7      468.67      448.49     49.31 o 
  -5  -8   7      386.02      371.34     23.06 o 
  -4  -8   7       34.52       45.18     15.66 o 
  -3  -8   7      437.04      417.27     18.59 o 
  -2  -8   7      211.30      234.79     15.75 o 
  -1  -8   7        1.02      -11.87     11.87 o 
   0  -8   7      154.30      181.35     21.76 o 
   1  -8   7        3.87        5.98     12.67 o 
   2  -8   7      269.20      227.41     21.10 o 
   3  -8   7       21.28       33.68     11.84 o 
   4  -8   7       56.15       49.86     13.19 o 
   5  -8   7       86.44      101.06     14.28 o 
   6  -8   7        3.73       -3.93     14.34 o 
   7  -8   7       88.24      110.10     16.44 o 
 -10  -7   7        0.03       15.36     22.21 o 
  -9  -7   7       31.88       47.33     20.55 o 
  -8  -7   7      146.05      160.10     20.75 o 
  -7  -7   7      331.30      270.91     21.18 o 
  -6  -7   7      332.13      367.42     46.26 o 
  -5  -7   7      190.48      166.88     27.49 o 
  -4  -7   7        0.40       10.40     11.16 o 
  -3  -7   7       47.36       56.17     11.33 o 
  -2  -7   7      414.20      381.58     23.29 o 
  -1  -7   7     1100.79     1150.35     30.85 o 
   0  -7   7       94.93       79.99     14.06 o 
   1  -7   7     1028.96      965.03     23.87 o 
   2  -7   7       38.81       15.20      8.94 o 
   3  -7   7     1422.20     1420.92     45.98 o 
   4  -7   7      764.74      693.99     22.88 o 
   5  -7   7      225.06      277.59     15.87 o 
   6  -7   7      184.19      158.86     14.81 o 
   7  -7   7        0.26       -9.38     13.75 o 
   8  -7   7       10.33       23.07     19.42 o 
 -10  -6   7       96.35      122.09     23.04 o 
  -9  -6   7        1.20       27.44     19.29 o 
  -8  -6   7      321.59      333.42     43.64 o 
  -7  -6   7      472.89      482.17     30.98 o 
  -6  -6   7        1.04      -10.47     14.66 o 
  -5  -6   7      209.62      208.74     18.03 o 
  -4  -6   7       75.58      103.77     14.38 o 
  -3  -6   7      355.35      370.10     15.63 o 
  -2  -6   7      567.79      617.69     27.62 o 
  -1  -6   7      467.67      504.58     14.40 o 
   0  -6   7     1470.93     1619.73     32.18 o 
   1  -6   7     1077.79     1033.88     23.43 o 
   2  -6   7      655.02      714.39     32.63 o 
   3  -6   7       14.07       10.94      9.45 o 
   4  -6   7        7.80        0.74     10.12 o 
   5  -6   7        3.24        0.36     14.32 o 
   6  -6   7        0.74      -11.78     11.78 o 
   7  -6   7      233.02      207.74     22.84 o 
   8  -6   7        2.16       -5.12     17.92 o 
   9  -6   7       60.89       36.88     32.73 o 
 -11  -5   7        7.09       29.80     23.04 o 
 -10  -5   7      248.55      238.66     30.11 o 
  -9  -5   7      133.02      142.41     19.85 o 
  -8  -5   7        7.00        1.25     41.89 o 
  -7  -5   7      195.24      210.68     37.96 o 
  -6  -5   7      610.26      595.83     27.59 o 
  -5  -5   7       30.94       22.08     12.75 o 
  -4  -5   7       76.92       87.78     14.03 o 
  -3  -5   7      171.47      184.56     11.22 o 
  -2  -5   7     4753.67     4691.69     74.83 o 
  -1  -5   7      229.35      238.43      8.71 o 
   0  -5   7      546.43      535.20     13.53 o 
   1  -5   7      534.92      541.91     35.70 o 
   2  -5   7      244.89      247.53     15.27 o 
   3  -5   7      921.79      833.51     33.26 o 
   4  -5   7      334.39      334.99     17.38 o 
   5  -5   7     1297.90     1284.61     27.85 o 
   6  -5   7      160.82      134.00     10.75 o 
   7  -5   7      324.00      330.23     17.73 o 
   8  -5   7      113.71      134.85     32.40 o 
   9  -5   7      174.46      167.86     21.53 o 
 -11  -4   7       50.90       42.26     25.31 o 
 -10  -4   7      108.54       89.37     21.81 o 
  -9  -4   7      122.32      135.04     29.24 o 
  -8  -4   7        5.76       22.76     16.12 o 
  -7  -4   7       31.35       35.24     14.84 o 
  -6  -4   7       29.75       26.74     14.03 o 
  -5  -4   7      953.55      980.45     33.34 o 
  -4  -4   7      153.50      138.02     13.75 o 
  -3  -4   7        6.65       -1.20      4.42 o 
  -2  -4   7      190.04      184.30      7.84 o 
  -1  -4   7    13229.92    13177.95    201.04 o 
   0  -4   7     1266.26     1233.54     20.22 o 
   1  -4   7     4440.70     4434.99     78.52 o 
   2  -4   7      547.94      575.05     13.29 o 
   3  -4   7       62.72       75.14     10.06 o 
   4  -4   7      191.87      195.21      9.19 o 
   5  -4   7      474.47      518.40     16.08 o 
   6  -4   7      124.93      114.69      8.75 o 
   7  -4   7      191.31      177.07     13.98 o 
   8  -4   7        1.50        3.12     12.21 o 
   9  -4   7      276.21      308.33     17.11 o 
  10  -4   7       47.07       37.88     27.48 o 
 -11  -3   7       82.88      131.32     59.78 o 
 -10  -3   7       37.23       25.16     19.49 o 
  -9  -3   7        4.65        3.64     17.58 o 
  -8  -3   7       66.50       64.02     16.76 o 
  -7  -3   7      174.74      137.97     18.33 o 
  -6  -3   7      104.58       92.09     13.84 o 
  -5  -3   7       16.91       17.18     11.53 o 
  -4  -3   7      373.79      308.10     14.75 o 
  -3  -3   7     1829.66     1770.18     29.89 o 
  -2  -3   7      275.82      242.10      8.53 o 
  -1  -3   7     6762.05     6662.54    102.84 o 
   0  -3   7       15.98        8.62      5.09 o 
   1  -3   7     1356.94     1524.58     26.29 o 
   2  -3   7      175.73      214.94      7.13 o 
   3  -3   7       63.36       90.43      5.93 o 
   4  -3   7      756.07      744.51     18.33 o 
   5  -3   7       24.95       16.11      7.81 o 
   6  -3   7        7.22        5.32      9.09 o 
   7  -3   7      158.84      159.27     11.92 o 
   8  -3   7      146.32      163.65     15.24 o 
   9  -3   7      698.41      734.97     23.80 o 
  10  -3   7       42.62       27.78     14.47 o 
  11  -3   7       49.93       49.13     22.21 o 
 -11  -2   7       75.89      116.85     23.86 o 
 -10  -2   7        4.87       42.02     20.95 o 
  -9  -2   7       21.66        9.48     17.58 o 
  -8  -2   7      150.00      139.23     27.06 o 
  -7  -2   7       14.29        3.60     22.69 o 
  -6  -2   7     2480.02     2542.70     67.22 o 
  -5  -2   7      159.17      174.23     12.88 o 
  -4  -2   7     1639.53     1589.82     27.27 o 
  -3  -2   7     1965.34     2156.83     35.39 o 
  -2  -2   7      383.36      357.26      9.62 o 
  -1  -2   7      129.52      151.20     15.89 o 
   0  -2   7     7890.80     7754.38    118.89 o 
   1  -2   7     7763.90     8274.53    126.59 o 
   2  -2   7      571.09      606.62     11.40 o 
   3  -2   7     5096.85     4729.16     73.39 o 
   4  -2   7     2686.51     2699.17     43.09 o 
   5  -2   7     4158.97     4185.12     86.98 o 
   6  -2   7      277.78      287.18     15.75 o 
   7  -2   7      191.80      161.11     10.86 o 
   8  -2   7       30.21       18.55     10.70 o 
   9  -2   7       11.03       18.82     11.69 o 
  10  -2   7      130.72      162.24     15.02 o 
  11  -2   7       98.05       81.74     17.88 o 
 -11  -1   7        0.91       51.49     27.93 o 
 -10  -1   7       78.43       87.58     21.58 o 
  -9  -1   7       64.32       55.11     47.13 o 
  -8  -1   7      232.87      198.24     19.29 o 
  -7  -1   7      276.79      264.44     19.64 o 
  -6  -1   7     1089.11     1159.16     27.89 o 
  -5  -1   7     1921.94     1929.93     32.96 o 
  -4  -1   7        8.94       13.39      6.25 o 
  -3  -1   7     1574.86     1352.09     23.76 o 
  -2  -1   7     2381.78     2662.62     57.50 o 
  -1  -1   7       68.38       84.69      5.46 o 
   0  -1   7      830.53      894.79     43.09 o 
   1  -1   7        2.72        7.57      3.36 o 
   2  -1   7     4452.12     4526.54     76.03 o 
   3  -1   7     3465.21     3783.32     59.49 o 
   4  -1   7      386.92      435.60     12.03 o 
   5  -1   7     3161.97     3173.74     66.21 o 
   6  -1   7      177.46      180.16      9.70 o 
   7  -1   7      215.95      190.95     10.77 o 
   8  -1   7      370.91      464.38     16.18 o 
   9  -1   7       76.98       88.87     11.94 o 
  10  -1   7        5.69      -12.21     12.21 o 
  11  -1   7       22.02       19.26     16.13 o 
 -11   0   7       85.77       10.47     27.93 o 
 -10   0   7        5.53       16.58     24.44 o 
  -9   0   7      341.58      314.71     33.60 o 
  -8   0   7      205.57      232.37     20.34 o 
  -7   0   7      174.03      168.67     11.79 o 
  -6   0   7       77.43       58.33      9.68 o 
  -5   0   7     2957.62     3015.63     55.79 o 
  -4   0   7      921.12      909.47     20.91 o 
  -3   0   7     1398.03     1391.22     60.32 o 
  -2   0   7     1691.45     1735.99     31.83 o 
  -1   0   7     5879.21     5889.00    169.77 o 
   0   0   7      961.55      958.96     18.64 o 
   1   0   7      258.25      247.16     13.86 o 
   2   0   7      136.59      131.70      5.77 o 
   3   0   7     4383.57     4673.99     81.53 o 
   4   0   7     3592.32     3886.76     60.89 o 
   5   0   7    11753.93    12006.79    186.65 o 
   6   0   7      176.56      187.80     11.38 o 
   7   0   7     1071.77     1107.43     24.42 o 
   8   0   7       16.17       20.48      8.96 o 
   9   0   7       67.18       73.45     10.93 o 
  10   0   7      321.70      338.81     21.97 o 
  11   0   7        2.18       15.28     15.42 o 
  12   0   7        3.80       17.58     18.75 o 
 -10   1   7      141.69      142.26     27.06 o 
  -9   1   7        5.03       16.58     21.82 o 
  -8   1   7      546.04      539.90     20.22 o 
  -7   1   7      776.78      774.68     35.10 o 
  -6   1   7       88.46       95.02      9.30 o 
  -5   1   7       41.35       51.05      8.24 o 
  -4   1   7      372.43      327.52     10.09 o 
  -3   1   7      357.90      402.27     11.37 o 
  -2   1   7      105.99      139.01      6.01 o 
  -1   1   7      568.63      511.21     13.11 o 
   0   1   7     1464.36     1215.06     23.24 o 
   1   1   7     7337.48     7286.79    125.92 o 
   2   1   7     4226.01     4303.08    111.34 o 
   3   1   7     1122.54     1095.34     24.94 o 
   4   1   7     1222.54     1159.93     23.27 o 
   5   1   7        4.03        1.04      1.52 o 
   6   1   7     1458.32     1449.35     68.07 o 
   7   1   7      454.55      460.96     18.32 o 
   8   1   7       66.89       66.46     11.85 o 
   9   1   7      406.85      376.60     18.46 o 
  10   1   7        6.57       11.53     17.39 o 
  11   1   7       35.67       62.47     21.13 o 
  12   1   7        2.87        8.53     29.67 o 
 -10   2   7       66.31       68.07     25.31 o 
  -9   2   7      104.56       34.04     24.44 o 
  -8   2   7      163.13      153.66     15.90 o 
  -7   2   7      238.67      224.28     16.35 o 
  -6   2   7      598.48      634.15     18.77 o 
  -5   2   7      232.01      220.24      9.71 o 
  -4   2   7      931.07     1042.97     23.69 o 
  -3   2   7     3738.38     3773.44     59.75 o 
  -2   2   7    12859.71    13603.44    207.17 o 
  -1   2   7     7647.78     7634.85    132.70 o 
   0   2   7    11297.61    11881.59    215.28 o 
   1   2   7     3770.35     3374.28    446.85 o 
   2   2   7      138.18      191.25     11.11 o 
   3   2   7      316.35      350.74     17.51 o 
   4   2   7     7766.17     8253.27    146.56 o 
   5   2   7       95.40       91.82      6.10 o 
   6   2   7      902.37     1080.90     26.46 o 
   7   2   7      466.26      435.50     30.55 o 
   8   2   7       33.48       26.91     10.58 o 
   9   2   7     2031.48     2041.81     68.60 o 
  10   2   7       26.37        4.71     16.78 o 
  11   2   7       53.86       44.24     20.66 o 
  12   2   7       49.30       36.34     23.68 o 
 -10   3   7        8.34       53.24     26.18 o 
  -9   3   7      183.42      218.19     27.93 o 
  -8   3   7        1.71       -7.48     18.33 o 
  -7   3   7      381.22      433.21     25.75 o 
  -6   3   7      419.48      409.44     20.57 o 
  -5   3   7       68.75       70.65     11.72 o 
  -4   3   7      110.36       92.42      7.71 o 
  -3   3   7       48.77       43.47      7.84 o 
  -2   3   7     1692.34     1868.44     35.72 o 
  -1   3   7     1497.27     1441.97     32.04 o 
   0   3   7     2206.36     2315.46     41.66 o 
   1   3   7    11987.25    12107.04    366.12 o 
   2   3   7      525.66      523.09     12.94 o 
   3   3   7     1435.42     1457.89     43.24 o 
   4   3   7     2325.08     2364.28     66.79 o 
   5   3   7      210.35      186.42      8.42 o 
   6   3   7     1084.64     1066.69     20.05 o 
   7   3   7        0.90        6.67      8.42 o 
   8   3   7       86.93       77.78     11.26 o 
   9   3   7      236.61      256.04     18.40 o 
  10   3   7      229.04      228.60     20.33 o 
  11   3   7      251.27      286.29     23.86 o 
  12   3   7       47.74       39.56     22.28 o 
  -9   4   7        2.78      -16.96     16.96 o 
  -8   4   7       52.79       49.85     17.02 o 
  -7   4   7      532.86      465.65     27.04 o 
  -6   4   7      360.28      365.17     16.33 o 
  -5   4   7       87.32       80.85      9.75 o 
  -4   4   7      257.13      275.17     11.11 o 
  -3   4   7     1517.78     1634.70     38.05 o 
  -2   4   7      250.59      262.83      9.70 o 
  -1   4   7     7006.44     7087.34    142.92 o 
   0   4   7      560.04      516.20     21.85 o 
   1   4   7     1383.40     1345.51     30.10 o 
   2   4   7      585.82      690.96     16.35 o 
   3   4   7        6.79       15.38     12.22 o 
   4   4   7      808.00      686.42     25.47 o 
   5   4   7       26.05       32.43     11.68 o 
   6   4   7      303.10      301.73     12.60 o 
   7   4   7      549.56      575.46     25.82 o 
   8   4   7      226.27      225.19     12.78 o 
   9   4   7      315.20      300.12     18.73 o 
  10   4   7      449.26      449.25     24.38 o 
  11   4   7       11.14       27.58     18.23 o 
  12   4   7       52.15       40.75     22.44 o 
  -9   5   7        5.48       13.09     37.53 o 
  -8   5   7      149.32      182.39     37.96 o 
  -7   5   7      480.67      556.04     32.11 o 
  -6   5   7       27.61       18.19     12.01 o 
  -5   5   7      806.95      887.73     22.44 o 
  -4   5   7     2316.87     2266.54     51.59 o 
  -3   5   7      949.15      926.51     26.59 o 
  -2   5   7      597.87      610.04     19.33 o 
  -1   5   7      349.17      308.06     19.95 o 
   0   5   7      930.58      930.48     26.77 o 
   1   5   7       83.46      100.72      6.14 o 
   2   5   7     4927.87     4878.92    128.73 o 
   3   5   7     1511.54     1435.67     88.15 o 
   4   5   7      287.93      275.50     16.76 o 
   5   5   7     4502.27     4452.64    120.93 o 
   6   5   7      706.38      648.79     48.87 o 
   7   5   7     1068.67     1096.03     23.68 o 
   8   5   7       51.76       61.56     12.25 o 
   9   5   7      190.43      186.76     24.87 o 
  10   5   7       97.27       90.05     17.17 o 
  11   5   7       84.77      124.03     20.08 o 
  12   5   7        0.67      -20.87     20.87 o 
  -8   6   7       78.00       45.38     26.18 o 
  -7   6   7       29.11       57.25     20.31 o 
  -6   6   7      377.34      355.34     61.97 o 
  -5   6   7      108.87       95.12     14.59 o 
  -4   6   7      430.14      390.32     21.24 o 
  -3   6   7      315.19      330.91     17.86 o 
  -2   6   7      867.21      886.42     24.75 o 
  -1   6   7       94.86      106.39      9.42 o 
   1   6   7       21.80       33.80      6.11 o 
   2   6   7      557.97      566.23     62.58 o 
   3   6   7      589.15      586.82     24.50 o 
   4   6   7      107.48      113.08     14.66 o 
   5   6   7     2712.03     2880.94    110.84 o 
   6   6   7      854.46      905.18     35.54 o 
   7   6   7      507.55      511.50     25.92 o 
   8   6   7      535.35      536.55     18.89 o 
   9   6   7        9.98        2.04     13.09 o 
  10   6   7       72.83       66.08     30.55 o 
  11   6   7       10.96       21.81     18.97 o 
  12   6   7        0.77      -18.09     21.13 o 
  -8   7   7        7.38        7.85     27.93 o 
  -7   7   7        2.27       -2.98     20.02 o 
  -6   7   7      186.19      180.59     22.12 o 
  -5   7   7      692.64      725.48     29.77 o 
  -4   7   7      146.00      185.47     19.24 o 
  -3   7   7     1793.81     1841.16     44.11 o 
  -2   7   7      820.29      791.37     25.18 o 
  -1   7   7       94.79      104.46     10.32 o 
   0   7   7     2922.36       -4.36      4.36 o 
   1   7   7      856.77      756.38    131.79 o 
   2   7   7      327.31      260.77     33.13 o 
   3   7   7       35.09       50.56      7.54 o 
   4   7   7     1685.70     1611.31     83.35 o 
   5   7   7      649.62      571.85     27.04 o 
   6   7   7     1280.19     1254.00     43.61 o 
   7   7   7        5.64       -1.13     16.63 o 
   8   7   7       13.88       -1.64     14.84 o 
   9   7   7       30.38       40.98     12.56 o 
  10   7   7      202.07      214.93     18.86 o 
  11   7   7        2.07       -6.11     17.96 o 
  12   7   7       11.86       22.85     21.93 o 
  -7   8   7      160.10      167.63     25.67 o 
  -6   8   7       60.31       20.45     21.95 o 
  -5   8   7       19.47       31.56     16.53 o 
  -4   8   7      113.60       93.98     15.90 o 
  -3   8   7      271.59      283.55     17.30 o 
  -2   8   7       36.08       18.05     12.20 o 
  -1   8   7      253.00      226.90     13.35 o 
   0   8   7        5.13       26.82     29.24 o 
   1   8   7      410.70      378.03     24.00 o 
   2   8   7       37.93       19.49     10.93 o 
   3   8   7      245.18      261.31     10.00 o 
   4   8   7      933.02      913.89     25.02 o 
   5   8   7       13.80       27.58     15.93 o 
   6   8   7      551.86      534.18     40.58 o 
   7   8   7      120.36       90.69     43.64 o 
   8   8   7       86.13      110.84     30.55 o 
   9   8   7        0.98        0.87     12.49 o 
  10   8   7       71.24       69.82     16.92 o 
  11   8   7       85.26      104.26     20.43 o 
  -6   9   7        0.62      -22.44     22.44 o 
  -5   9   7        0.47        3.96     17.91 o 
  -4   9   7      355.76      331.37     20.67 o 
  -3   9   7      401.33      393.64     20.34 o 
  -2   9   7        3.80       38.45     14.00 o 
  -1   9   7      759.16      815.76     33.96 o 
   0   9   7      110.28      104.93     16.26 o 
   1   9   7      848.59      889.00     93.82 o 
   2   9   7      233.51      273.75     17.70 o 
   3   9   7        0.92       12.93     11.92 o 
   4   9   7        0.30      -10.41     12.56 o 
   5   9   7       53.21       61.47      9.13 o 
   6   9   7       12.75       15.47     19.01 o 
   7   9   7      295.59      271.90     24.85 o 
   8   9   7        7.13      -19.20     26.18 o 
   9   9   7      114.21      141.73     37.09 o 
  10   9   7       11.61       24.37     16.72 o 
  11   9   7       91.72       82.44     20.64 o 
  -5  10   7       62.22       85.77     25.49 o 
  -4  10   7       81.75      106.63     19.46 o 
  -3  10   7        0.34       12.62     16.27 o 
  -2  10   7      140.51      142.24     29.62 o 
  -1  10   7       51.57       47.86     18.37 o 
   0  10   7        1.83       21.52     18.33 o 
   1  10   7      331.09      348.62     22.57 o 
   2  10   7      556.68      589.16     27.36 o 
   3  10   7       63.92       72.37     15.71 o 
   4  10   7       77.68       89.60     24.44 o 
   5  10   7        0.56       -5.15     12.03 o 
   6  10   7      198.03      219.77     20.33 o 
   7  10   7       27.95       40.95     12.38 o 
   8  10   7       15.08       25.10     17.02 o 
   9  10   7       41.97       25.35     16.15 o 
  10  10   7      114.47       86.40     19.65 o 
  -4  11   7        0.88      -23.56     23.56 o 
  -3  11   7        7.89       18.27     19.02 o 
  -2  11   7       65.26       88.56     19.65 o 
  -1  11   7       15.72       24.81     21.13 o 
   0  11   7      204.74      231.44     34.91 o 
   1  11   7      172.39      183.39     20.54 o 
   2  11   7       11.67       30.99     17.09 o 
   3  11   7       12.91       24.39     16.04 o 
   4  11   7       76.07       80.08     16.39 o 
   5  11   7       29.13       44.11     15.11 o 
   6  11   7      332.59      397.14     38.40 o 
   7  11   7       51.26       51.49     18.33 o 
   8  11   7        3.53       -0.87     20.07 o 
   9  11   7        0.61       59.64     31.42 o 
  -2  12   7        0.40      -18.68     18.68 o 
  -1  12   7        5.30       23.89     23.86 o 
   0  12   7       16.50       12.03     21.78 o 
   1  12   7       51.23       94.88     21.32 o 
   2  12   7        5.01        4.98     19.17 o 
   3  12   7        0.33        3.20     17.17 o 
   4  12   7       42.33       45.91     25.75 o 
   5  12   7       42.53       62.06     24.44 o 
   6  12   7       56.70       43.22     17.39 o 
   7  12   7       81.53       90.77     20.95 o 
   8  12   7        2.91       48.00     20.95 o 
   0  13   7       36.96       64.40     45.82 o 
   1  13   7        2.50        0.63     22.07 o 
   2  13   7       16.62       -2.89     50.18 o 
   3  13   7       17.75      -13.08     21.38 o 
   4  13   7        2.35      -18.68     20.04 o 
   5  13   7       24.45       19.20     35.35 o 
   6  13   7        3.79       17.27     19.59 o 
  -4 -12   8       10.08      -24.37     24.37 o 
  -3 -12   8       10.33       -2.87     24.37 o 
  -2 -12   8       12.90        0.36     20.07 o 
  -1 -12   8        3.91        1.33     24.17 o 
   0 -12   8       10.89       40.82     38.40 o 
  -6 -11   8        0.61      -24.00     24.00 o 
  -5 -11   8      131.72      136.58     35.35 o 
  -4 -11   8       32.86       -0.82     22.19 o 
  -3 -11   8       41.04       41.02     21.60 o 
  -2 -11   8        4.87       -5.31     20.18 o 
  -1 -11   8       34.35       26.14     18.35 o 
   0 -11   8      101.83       93.96     21.05 o 
   1 -11   8       10.33       37.34     22.59 o 
   2 -11   8        3.12      -14.31     22.44 o 
   3 -11   8       26.49       10.62     33.60 o 
  -8 -10   8       40.40       26.18     37.53 o 
  -7 -10   8       81.41       63.55     23.47 o 
  -6 -10   8        4.33       12.56     22.11 o 
  -5 -10   8       34.13       65.01     24.87 o 
  -4 -10   8        6.03      -19.88     19.88 o 
  -3 -10   8       53.48       54.33     22.27 o 
  -2 -10   8       15.03       36.42     15.92 o 
  -1 -10   8       34.88       42.65     18.69 o 
   0 -10   8       23.52        5.40     16.14 o 
   1 -10   8      158.67      151.68     18.82 o 
   2 -10   8       11.00       58.60     21.82 o 
   3 -10   8       87.95       89.54     23.40 o 
   4 -10   8       47.07       26.48     23.68 o 
  -9  -9   8       41.47       22.69     38.40 o 
  -8  -9   8        0.17      -22.22     22.22 o 
  -7  -9   8       86.07       92.77     47.13 o 
  -6  -9   8       15.55       27.69     20.11 o 
  -5  -9   8        6.82       27.72     19.72 o 
  -4  -9   8      171.62      144.41     21.23 o 
  -3  -9   8        9.25       -1.11     14.88 o 
  -2  -9   8       30.39       25.65     15.06 o 
  -1  -9   8      243.42      204.56     17.12 o 
   0  -9   8       13.01       34.64     15.38 o 
   1  -9   8      111.19       88.86     15.31 o 
   2  -9   8       27.47        4.42     18.40 o 
   3  -9   8      193.78      176.26     30.55 o 
   4  -9   8        1.42       -9.85     21.18 o 
   5  -9   8        0.57       -6.36     20.95 o 
   6  -9   8       17.08       -2.58     23.23 o 
  -9  -8   8      111.56      115.67     24.11 o 
  -8  -8   8       28.88       61.64     22.02 o 
  -7  -8   8       10.70       20.65     21.82 o 
  -6  -8   8      106.31       95.42     19.92 o 
  -5  -8   8       21.88       26.27     17.86 o 
  -4  -8   8      242.47      263.27     52.36 o 
  -3  -8   8       25.62       55.71     13.68 o 
  -2  -8   8       32.18       41.58     24.00 o 
  -1  -8   8      114.81      138.54     17.95 o 
   0  -8   8       55.01       74.59     14.04 o 
   1  -8   8       57.10       49.86     13.60 o 
   2  -8   8      201.32      186.40     11.69 o 
   3  -8   8        3.49       -4.32     13.36 o 
   4  -8   8      227.16      230.54     20.54 o 
   5  -8   8      151.83      140.45     16.44 o 
   6  -8   8      209.41      266.18     19.55 o 
   7  -8   8      192.27      180.71     22.33 o 
 -10  -7   8        0.20        1.03     23.47 o 
  -9  -7   8      103.63       86.95     21.58 o 
  -8  -7   8      208.64      238.53     23.28 o 
  -7  -7   8        4.46       17.87     18.22 o 
  -6  -7   8       24.18        1.78     31.42 o 
  -5  -7   8      160.54      196.56     18.86 o 
  -4  -7   8      544.19      534.78     34.47 o 
  -3  -7   8      726.89      701.05     25.70 o 
  -2  -7   8       26.28       21.64     12.16 o 
  -1  -7   8     2336.18     2442.74     55.64 o 
   0  -7   8      160.84      147.50      9.22 o 
   1  -7   8      297.12      291.69     12.17 o 
   2  -7   8      134.63      100.51     13.60 o 
   3  -7   8      101.64       85.01     11.72 o 
   4  -7   8      128.69      132.88     13.14 o 
   5  -7   8        1.90        5.81     12.75 o 
   6  -7   8       51.14       45.22     13.49 o 
   7  -7   8       71.90       52.01     18.37 o 
   8  -7   8       26.99       25.81     20.08 o 
 -10  -6   8        2.34      -23.66     24.00 o 
  -9  -6   8        1.29      -13.13     19.49 o 
  -8  -6   8       67.52       63.64     19.49 o 
  -7  -6   8      333.06      320.11     37.96 o 
  -6  -6   8       63.18       81.31     20.95 o 
  -5  -6   8        0.79       12.34     26.62 o 
  -4  -6   8        3.93       -0.78     10.56 o 
  -3  -6   8     1450.00     1416.58     35.84 o 
  -2  -6   8        2.81        9.27     14.12 o 
  -1  -6   8     2418.64     2520.95     46.66 o 
   0  -6   8       26.89       28.28      7.60 o 
   1  -6   8       41.13       37.27      8.94 o 
   2  -6   8      259.26      277.22     14.23 o 
   3  -6   8        3.94       -2.21      9.04 o 
   4  -6   8       55.19       24.73     14.33 o 
   5  -6   8       16.51       31.23     11.31 o 
   6  -6   8      590.60      525.59     20.96 o 
   7  -6   8      251.34      195.14     16.68 o 
   8  -6   8      151.13      198.94     42.76 o 
   9  -6   8       76.67       79.27     20.87 o 
 -10  -5   8       29.61       63.64     22.21 o 
  -9  -5   8       24.32       22.85     19.49 o 
  -8  -5   8       26.35       17.51     18.03 o 
  -7  -5   8       69.56       58.47     16.36 o 
  -6  -5   8      174.83      177.69     17.61 o 
  -5  -5   8     1766.49     1953.01     70.69 o 
  -4  -5   8       23.45       20.53      9.22 o 
  -3  -5   8     1108.47     1017.29     28.38 o 
  -2  -5   8      842.89      785.14     18.64 o 
  -1  -5   8      269.58      303.39     10.20 o 
   0  -5   8      156.57      179.58      7.99 o 
   1  -5   8      269.30      305.10     11.29 o 
   2  -5   8       71.11       79.96      7.37 o 
   3  -5   8      767.64      830.71     18.93 o 
   4  -5   8        0.31        6.78     11.34 o 
   5  -5   8      329.85      364.34     16.12 o 
   6  -5   8       16.70       21.40      9.67 o 
   7  -5   8       41.82       32.52     13.85 o 
   8  -5   8       38.88       22.33     14.93 o 
   9  -5   8        5.72        4.58     21.34 o 
 -11  -4   8        0.94      -11.98     24.00 o 
 -10  -4   8        3.18      -18.59     20.75 o 
  -9  -4   8       63.11       83.19     20.96 o 
  -8  -4   8      540.61      506.60     27.06 o 
  -7  -4   8       38.05       60.56     16.53 o 
  -6  -4   8      129.43      155.46     16.58 o 
  -5  -4   8      639.59      777.48     60.22 o 
  -4  -4   8      848.33      789.51     45.18 o 
  -3  -4   8        8.32       -1.68      5.13 o 
  -2  -4   8     3809.23     3707.16     58.78 o 
  -1  -4   8      636.26      579.92     13.73 o 
   0  -4   8        3.06       11.26      5.02 o 
   1  -4   8     3603.45     3609.07     57.50 o 
   2  -4   8       83.86       94.68      7.80 o 
   4  -4   8       64.12       63.26      7.95 o 
   5  -4   8      395.83      480.27     15.19 o 
   6  -4   8      367.23      377.74     16.84 o 
   7  -4   8       87.37       96.14     11.82 o 
   8  -4   8      433.05      427.29     17.99 o 
   9  -4   8       26.53       20.08     13.70 o 
  10  -4   8      136.80      101.35     18.99 o 
 -11  -3   8       53.41       55.56     24.53 o 
 -10  -3   8       38.64       62.16     21.58 o 
  -9  -3   8       81.66       76.44     19.63 o 
  -8  -3   8       16.43       10.66     17.19 o 
  -7  -3   8     1519.67     1500.88     70.26 o 
  -6  -3   8      480.71      452.66     35.35 o 
  -5  -3   8     2625.64     2653.95     54.38 o 
  -4  -3   8      164.73      184.09      8.21 o 
  -3  -3   8      164.15      197.49      8.53 o 
  -2  -3   8      334.71      400.72     11.03 o 
  -1  -3   8      416.70      390.09     10.82 o 
   0  -3   8     2851.65     3161.43     50.46 o 
   1  -3   8      394.04      427.26     11.42 o 
   2  -3   8      667.79      583.89     13.60 o 
   3  -3   8     3562.39     3535.38     61.10 o 
   4  -3   8     3549.98     3685.56     65.20 o 
   5  -3   8     1655.93     1615.64     31.25 o 
   6  -3   8      256.74      288.80     16.47 o 
   7  -3   8      396.01      405.95     15.43 o 
   8  -3   8       25.11       36.47     11.84 o 
   9  -3   8        4.79       -1.67     12.61 o 
  10  -3   8       11.31       -6.08     16.63 o 
 -11  -2   8       11.81        4.36     30.55 o 
 -10  -2   8       48.65       56.58     27.06 o 
  -9  -2   8      147.68      129.15     19.92 o 
  -8  -2   8        0.82       -2.81     16.36 o 
  -7  -2   8      311.87      383.32     35.35 o 
  -6  -2   8        1.97        7.54      7.81 o 
  -5  -2   8      119.87      118.03      9.44 o 
  -4  -2   8        6.41       10.17      5.79 o 
  -3  -2   8     2187.03     2347.66     48.62 o 
  -2  -2   8      417.19      390.10     27.22 o 
  -1  -2   8       25.61       36.90      6.30 o 
   0  -2   8      794.20      820.33     16.12 o 
   1  -2   8     3578.53     3440.81     54.15 o 
   2  -2   8     3414.39     3233.51     50.89 o 
   3  -2   8     5039.22     4887.02     77.05 o 
   4  -2   8     2606.82     2674.63     49.18 o 
   5  -2   8      113.90      128.49      9.75 o 
   6  -2   8       29.15       40.03      8.71 o 
   7  -2   8       97.89       86.02     10.07 o 
   8  -2   8      180.61      156.01     12.47 o 
   9  -2   8      213.05      181.36     14.01 o 
  10  -2   8        2.99       18.60     13.72 o 
  11  -2   8        3.23       -0.34     17.40 o 
 -11  -1   8       30.50       37.53     30.55 o 
 -10  -1   8       57.92        3.49     25.31 o 
  -9  -1   8       73.46       79.16     19.85 o 
  -8  -1   8       17.58        3.54     16.94 o 
  -7  -1   8       25.20       13.20      9.11 o 
  -6  -1   8      807.28      856.52     36.74 o 
  -5  -1   8       52.07       46.55      7.36 o 
  -4  -1   8     1663.44     1726.33     29.89 o 
  -3  -1   8     1992.72     2020.96     68.84 o 
  -2  -1   8     1434.23     1467.74     32.79 o 
  -1  -1   8    15727.19    15290.87    232.54 o 
   0  -1   8      437.60      413.87     12.41 o 
   1  -1   8      326.08      283.75      9.72 o 
   2  -1   8       48.08      110.02     11.35 o 
   3  -1   8     4305.21     4117.55     72.65 o 
   4  -1   8     5370.09     5449.75     95.55 o 
   5  -1   8       56.89       49.84      7.77 o 
   6  -1   8     5145.10     5204.44     93.55 o 
   7  -1   8     1384.56     1303.90     28.74 o 
   8  -1   8       21.59       29.08     10.21 o 
   9  -1   8      236.89      265.65     14.32 o 
  10  -1   8       26.53        6.15     12.86 o 
  11  -1   8        1.01      -16.31     16.31 o 
 -10   0   8        0.82        2.62     25.31 o 
  -9   0   8        1.83       22.69     23.56 o 
  -8   0   8       37.60       36.53     18.76 o 
  -7   0   8      137.27      136.77     13.52 o 
  -6   0   8       87.49       82.35     11.59 o 
  -5   0   8      114.25      126.39     10.76 o 
  -4   0   8     4882.85     5033.39    132.11 o 
  -3   0   8     1388.50     1342.02     27.34 o 
  -2   0   8      226.52      245.34     11.27 o 
  -1   0   8     2993.47     2866.75     45.69 o 
   0   0   8     1695.33     1439.33     23.95 o 
   1   0   8        9.02        5.11      4.17 o 
   2   0   8     3128.41     3327.44     65.90 o 
   3   0   8       96.49       89.98      5.57 o 
   4   0   8        5.97       27.72      5.11 o 
   5   0   8      222.38      228.64      8.35 o 
   6   0   8      456.80      429.35     13.81 o 
   7   0   8      575.67      617.96     17.89 o 
   8   0   8      446.62      412.57     15.32 o 
   9   0   8      116.30      156.44     14.23 o 
  10   0   8      370.60      341.33     16.14 o 
  11   0   8       13.73       13.78     15.55 o 
 -10   1   8        0.20        9.60     25.31 o 
  -9   1   8      296.88      225.17     27.93 o 
  -8   1   8       70.65       65.62     17.45 o 
  -7   1   8      255.30      269.62     17.68 o 
  -6   1   8      597.97      654.67     21.07 o 
  -5   1   8      351.54      393.19     12.55 o 
  -4   1   8       15.66       20.10     15.11 o 
  -3   1   8     3457.38     3412.30     54.79 o 
  -2   1   8     7684.55     7528.80    116.07 o 
  -1   1   8     6638.24     6818.44    104.86 o 
   0   1   8     5787.34     5804.44    101.31 o 
   1   1   8     9327.53    10026.07    172.94 o 
   2   1   8      362.90      160.58     18.33 o 
   3   1   8     1261.87     1693.83     49.75 o 
   4   1   8     6666.74     6805.15    206.84 o 
   5   1   8       10.13        1.13      2.94 o 
   7   1   8       53.22       52.38     14.19 o 
   8   1   8     1863.02     1953.16     46.78 o 
   9   1   8       47.78       46.51     15.69 o 
  10   1   8      406.93      420.14     40.15 o 
  11   1   8       60.43       96.09     21.77 o 
  12   1   8        0.41      -15.31     27.93 o 
 -10   2   8        7.20      -20.95     26.18 o 
  -9   2   8      176.33      144.88     27.06 o 
  -8   2   8      139.73      183.89     17.52 o 
  -7   2   8       31.50       53.54     14.15 o 
  -6   2   8      136.19      150.85     12.47 o 
  -5   2   8     3040.63     3112.20     51.59 o 
  -4   2   8      137.99       99.16     17.95 o 
  -3   2   8      775.44      693.61     17.17 o 
  -2   2   8       45.21       65.46      5.41 o 
  -1   2   8       11.02        6.25      5.33 o 
   0   2   8     4063.86     4318.41     76.16 o 
   1   2   8     1524.87     1428.76     41.00 o 
   2   2   8      566.87      494.57     23.18 o 
   3   2   8     3204.60     3488.33     72.90 o 
   4   2   8      231.84      275.37      9.53 o 
   5   2   8     5513.41     5236.41     94.23 o 
   6   2   8       36.92       30.37      8.36 o 
   7   2   8      418.50      418.77     16.70 o 
   8   2   8      347.86      343.69     18.14 o 
   9   2   8      508.83      480.93     20.26 o 
  10   2   8       65.88       97.63     21.38 o 
  11   2   8       47.48       47.50     19.67 o 
  12   2   8       47.32       38.77     33.60 o 
 -10   3   8      135.73      127.42     28.80 o 
  -9   3   8       94.40      107.35     26.18 o 
  -8   3   8       96.19       84.59     20.95 o 
  -7   3   8      560.85      557.77     24.99 o 
  -6   3   8      311.96      275.34     14.72 o 
  -5   3   8      872.94      957.16     27.84 o 
  -4   3   8      304.64      318.62     11.60 o 
  -3   3   8      619.19      582.74     14.01 o 
  -2   3   8      865.29      777.55     18.44 o 
  -1   3   8      162.89      128.67      8.00 o 
   0   3   8     6785.58     7410.66    162.25 o 
   1   3   8      147.18      195.91      8.62 o 
   2   3   8     3691.26     3991.97     83.22 o 
   3   3   8    15195.51    15389.94    271.18 o 
   4   3   8     2354.16     2413.28     52.81 o 
   5   3   8     1581.99     1358.10     32.18 o 
   6   3   8      180.70      202.03      8.29 o 
   7   3   8        9.38       15.60      9.25 o 
   8   3   8       22.05       28.43     14.90 o 
   9   3   8      186.11      182.50     14.04 o 
  10   3   8       22.18        4.54     15.98 o 
  11   3   8       89.08       81.70     20.98 o 
  12   3   8       24.77       29.15     21.47 o 
  -9   4   8        0.81        9.91     18.20 o 
  -8   4   8        1.73       13.53     16.66 o 
  -7   4   8       11.77       -8.50     14.49 o 
  -6   4   8      327.49      334.77     16.42 o 
  -5   4   8      150.16      130.23     10.51 o 
  -4   4   8     1005.09      985.80     29.74 o 
  -3   4   8      652.50      650.88     23.20 o 
  -2   4   8       11.22       30.80      8.22 o 
  -1   4   8      102.97      134.54      9.08 o 
   0   4   8     6645.50     6949.12    145.12 o 
   1   4   8     2408.47     2724.97     56.42 o 
   2   4   8     1448.93     1658.80     36.42 o 
   3   4   8     1564.56     1748.12     68.07 o 
   4   4   8     4954.21     4854.84    130.21 o 
   5   4   8       81.16      103.02     13.17 o 
   6   4   8     4671.70     4736.60     85.58 o 
   7   4   8      678.19      688.03     17.83 o 
   8   4   8      301.73      309.36     14.78 o 
   9   4   8      130.92      135.74     15.46 o 
  10   4   8      161.88      141.20     18.37 o 
  11   4   8        0.75       24.21     18.63 o 
  12   4   8       22.54       45.10     22.07 o 
  -9   5   8        1.66       23.56     27.06 o 
  -8   5   8       90.08       81.65     26.18 o 
  -7   5   8      255.36      245.54     17.15 o 
  -6   5   8       20.01       43.56     12.22 o 
  -5   5   8      695.96      737.39     39.68 o 
  -4   5   8       50.48       38.72     12.37 o 
  -3   5   8       30.73        6.26     10.10 o 
  -2   5   8      702.82      676.65     20.97 o 
  -1   5   8      289.95      343.68     25.34 o 
   0   5   8      348.16      366.25      9.43 o 
   1   5   8      143.36      148.04     13.45 o 
   2   5   8     2481.95     2655.55     56.65 o 
   3   5   8        0.37       13.60     10.97 o 
   4   5   8     5395.85     5296.45    142.16 o 
   5   5   8      156.70      119.87     15.28 o 
   6   5   8     2411.42     2512.97    130.48 o 
   7   5   8        1.10       10.81      5.92 o 
   8   5   8      287.66      313.66     24.56 o 
   9   5   8      764.93      813.47     30.33 o 
  10   5   8        2.21      -10.93     15.05 o 
  11   5   8       64.04       54.36     18.37 o 
  12   5   8       39.69       33.77     22.20 o 
  -8   6   8        6.96        0.87     27.06 o 
  -7   6   8        0.42        3.19     20.51 o 
  -6   6   8       21.32       16.83     18.85 o 
  -5   6   8      417.56      466.69     23.40 o 
  -4   6   8      265.82      289.59     26.29 o 
  -3   6   8        4.86        2.58     11.33 o 
  -2   6   8      478.59      437.31     18.50 o 
  -1   6   8     1683.90     1726.51     39.46 o 
   0   6   8      637.89       -3.14      5.24 o 
   1   6   8     2526.25     2604.65     54.74 o 
   2   6   8      186.31      120.81     73.31 o 
   3   6   8        3.87       16.67     10.97 o 
   4   6   8      112.85       88.52     14.20 o 
   5   6   8     1666.42     1777.91     54.92 o 
   6   6   8       72.79       71.66     16.28 o 
   7   6   8      110.08      138.56     18.51 o 
   8   6   8      125.84      146.25     18.63 o 
   9   6   8      505.09      504.30     23.57 o 
  10   6   8      192.85      248.33     41.02 o 
  11   6   8      110.95      126.75     34.04 o 
  12   6   8       11.15       29.85     26.18 o 
  -7   7   8        5.37       -8.69     20.75 o 
  -6   7   8      207.07      219.93     23.40 o 
  -5   7   8      148.38      148.27     16.96 o 
  -4   7   8        0.68       11.37     13.41 o 
  -3   7   8      349.15      341.25     17.90 o 
  -2   7   8      134.03      142.55     12.98 o 
  -1   7   8      323.31      351.45     15.18 o 
   0   7   8       69.41       80.55     13.21 o 
   1   7   8       45.39       60.76     11.23 o 
   2   7   8      238.49      109.53     61.40 o 
   3   7   8      129.18      163.90      7.86 o 
   4   7   8       21.88       42.97     16.15 o 
   5   7   8      169.03      192.34     18.33 o 
   6   7   8       61.57       79.65     16.98 o 
   7   7   8       68.82       62.30     17.86 o 
   8   7   8     1171.81     1152.79     73.31 o 
   9   7   8        1.93        8.16     11.98 o 
  10   7   8      159.51      198.22     18.48 o 
  11   7   8        0.34      -19.20     19.20 o 
  -7   8   8       63.93       83.75     24.86 o 
  -6   8   8       39.50       25.85     49.75 o 
  -5   8   8        0.01        6.91     16.27 o 
  -4   8   8      143.41      142.43     17.40 o 
  -3   8   8      109.28      138.38     15.46 o 
  -2   8   8      147.99      182.94     14.53 o 
  -1   8   8       13.04        6.13     15.66 o 
   0   8   8     1126.81     1069.50     51.06 o 
   1   8   8        1.09       20.02     20.95 o 
   2   8   8     1142.69     1193.23     39.23 o 
   3   8   8      419.13      459.46     14.68 o 
   4   8   8     1724.22     1738.48     41.34 o 
   5   8   8      935.31      998.03     37.54 o 
   6   8   8      413.51      402.34     32.29 o 
   7   8   8       84.16       87.17     20.11 o 
   8   8   8      108.54      132.66     30.55 o 
   9   8   8      145.57      140.40     13.42 o 
  10   8   8      283.86      296.78     19.95 o 
  11   8   8       70.46       74.92     19.54 o 
  -6   9   8       55.10       46.60     24.69 o 
  -5   9   8        2.75       -0.41     18.20 o 
  -4   9   8       38.14       61.17     17.73 o 
  -3   9   8       72.39      126.86     16.66 o 
  -2   9   8      202.67      228.33     17.06 o 
  -1   9   8        7.90        4.91     20.95 o 
   0   9   8       28.78       49.85     16.50 o 
   1   9   8       16.56       -6.26     13.97 o 
   2   9   8        0.43       13.16     44.07 o 
   3   9   8        0.37        7.82     11.98 o 
   4   9   8       38.27       35.80     10.60 o 
   5   9   8      146.35      169.03     20.31 o 
   6   9   8      278.33      318.84     64.58 o 
   7   9   8       11.38       31.90     28.80 o 
   8   9   8      118.42       83.78     30.55 o 
   9   9   8      112.49      123.47     15.27 o 
  10   9   8        1.90        8.43     15.69 o 
  11   9   8       79.05      104.30     21.82 o 
  -5  10   8      113.87      133.38     77.67 o 
  -4  10   8       10.05        5.09     19.51 o 
  -3  10   8        4.26       21.97     17.37 o 
  -2  10   8       59.31       56.21     16.11 o 
  -1  10   8      125.86      114.40     30.98 o 
   0  10   8       18.26       -3.27     21.82 o 
   1  10   8       87.95       92.88     17.61 o 
   2  10   8       39.01       29.96     31.86 o 
   3  10   8      388.46      404.89     23.24 o 
   4  10   8      110.07      120.20     14.44 o 
   5  10   8      186.06      185.63     22.69 o 
   6  10   8       63.03       52.17     21.81 o 
   7  10   8       16.12       30.55     28.80 o 
   8  10   8        1.73        8.73     30.55 o 
   9  10   8       27.23       19.77     14.33 o 
  10  10   8       22.44       27.15     17.79 o 
  -3  11   8       25.48       14.48     19.16 o 
  -2  11   8      142.23      202.26     31.63 o 
  -1  11   8       79.12       57.36     22.33 o 
   0  11   8       20.80        3.84     20.33 o 
   1  11   8       27.33       32.39     18.39 o 
   2  11   8       68.61       63.43     36.66 o 
   3  11   8        8.63       14.16     16.31 o 
   4  11   8       44.21       60.81     15.83 o 
   5  11   8       71.31       75.87     15.22 o 
   6  11   8      162.60      149.99     36.66 o 
   7  11   8       42.91       53.67     14.59 o 
   8  11   8        3.29       -3.93     15.53 o 
   9  11   8        0.71       35.27     41.02 o 
  -2  12   8        2.01        1.36     19.48 o 
  -1  12   8        3.79      -23.38     23.38 o 
   0  12   8       42.92       18.35     21.54 o 
   1  12   8        4.22      -26.27     63.27 o 
   2  12   8        4.28        3.73     19.35 o 
   3  12   8        0.19        5.46     18.76 o 
   4  12   8       54.90       50.67     18.03 o 
   5  12   8        2.47       15.02     19.20 o 
   6  12   8        0.34       13.32     16.79 o 
   7  12   8       22.37       49.75     19.20 o 
   8  12   8        5.83      -14.84     19.20 o 
   1  13   8       13.14       17.30     23.38 o 
   2  13   8       64.30       44.63     22.89 o 
   3  13   8       23.97       18.41     21.52 o 
   4  13   8       14.93       19.56     19.73 o 
   5  13   8       17.30       20.83     27.06 o 
   6  13   8        3.90        4.63     19.14 o 
  -2 -12   9        1.21       -7.85     37.53 o 
  -6 -11   9        1.53       -4.01     24.59 o 
  -5 -11   9        1.71      -20.06     46.26 o 
  -4 -11   9        6.32       12.06     23.97 o 
  -3 -11   9       28.94       79.35     23.97 o 
  -2 -11   9       21.30       57.28     19.34 o 
  -1 -11   9        2.09      -18.98     18.98 o 
   0 -11   9       29.46       22.45     23.47 o 
   1 -11   9        5.12       27.42     23.23 o 
   2 -11   9       68.85       82.61     24.94 o 
  -7 -10   9       34.01       31.42     28.36 o 
  -6 -10   9        9.20      -16.15     22.84 o 
  -5 -10   9        8.76      -16.41     22.11 o 
  -4 -10   9        4.97       10.44     22.26 o 
  -3 -10   9       10.15       -2.05     21.23 o 
  -2 -10   9        0.86        0.95     16.42 o 
  -1 -10   9        4.20      -11.35     16.88 o 
   0 -10   9      200.83      209.00     19.79 o 
   1 -10   9        2.75        4.83     20.31 o 
   2 -10   9       83.34       76.04     44.51 o 
   3 -10   9        0.49        8.00     21.95 o 
   4 -10   9       51.29       61.33     24.21 o 
  -8  -9   9        0.08      -17.38     23.47 o 
  -7  -9   9       52.94       18.40     23.56 o 
  -6  -9   9       97.91      113.82     26.18 o 
  -5  -9   9       53.07       82.27     21.99 o 
  -4  -9   9        6.76       -8.85     19.72 o 
  -3  -9   9      222.22      238.25     18.92 o 
  -2  -9   9      291.93      291.66     23.28 o 
  -1  -9   9        3.23      -12.78     14.60 o 
   0  -9   9       14.22       10.66     14.97 o 
   1  -9   9       10.98       17.51     15.19 o 
   2  -9   9        6.99       22.01     19.08 o 
   3  -9   9      147.07      115.45     20.95 o 
   4  -9   9      115.24       93.67     22.12 o 
   5  -9   9       16.64        5.46     22.12 o 
  -9  -8   9       32.99       26.79     23.86 o 
  -8  -8   9       15.21       42.21     24.44 o 
  -7  -8   9        0.96        2.44     20.96 o 
  -6  -8   9        0.07       11.22     19.71 o 
  -5  -8   9      324.86      301.45     23.69 o 
  -4  -8   9      355.40      351.00     24.71 o 
  -3  -8   9      127.23      111.71     15.44 o 
  -2  -8   9      129.47      163.26     16.08 o 
  -1  -8   9       33.27       30.83     13.75 o 
   0  -8   9      303.19      265.56     22.57 o 
   1  -8   9      208.87      135.20     18.08 o 
   2  -8   9      283.73      261.24     21.46 o 
   3  -8   9       60.68       48.12     23.48 o 
   4  -8   9      274.90      230.07     16.01 o 
   5  -8   9        1.46        5.81     16.53 o 
   6  -8   9       66.21       34.78     15.25 o 
   7  -8   9        8.44        6.27     26.18 o 
  -9  -7   9        2.33       -4.97     22.02 o 
  -8  -7   9      135.64      148.07     24.00 o 
  -7  -7   9      339.83      332.33     25.37 o 
  -6  -7   9       61.92       54.31     24.87 o 
  -5  -7   9       23.31        6.92     35.35 o 
  -4  -7   9      226.29      234.99     20.74 o 
  -3  -7   9      362.72      342.55     17.23 o 
  -2  -7   9      172.44      171.71     14.42 o 
  -1  -7   9      176.09      167.48     14.58 o 
   0  -7   9      412.00      438.61     23.18 o 
   1  -7   9       75.14      119.16     14.11 o 
   2  -7   9        2.17        3.72     10.20 o 
   3  -7   9      165.57      177.76     13.58 o 
   4  -7   9        5.41        9.61     12.39 o 
   5  -7   9      127.76      113.82     14.22 o 
   6  -7   9      214.25      182.96     15.67 o 
   7  -7   9      134.15      157.60     20.75 o 
   8  -7   9      116.58       95.54     21.27 o 
 -10  -6   9       47.67       72.18     23.86 o 
  -9  -6   9        8.54       27.71     21.13 o 
  -8  -6   9       14.51        4.43     20.34 o 
  -7  -6   9      353.51      335.61     24.53 o 
  -6  -6   9      848.11      844.07     61.53 o 
  -5  -6   9       50.79        3.42     15.73 o 
  -4  -6   9     1276.62     1188.53     84.66 o 
  -3  -6   9      451.09      471.18     19.48 o 
  -2  -6   9       63.21       70.00      7.07 o 
  -1  -6   9       33.54       40.77      8.05 o 
   0  -6   9        1.56        7.16      8.18 o 
   1  -6   9       69.05       85.49     15.12 o 
   2  -6   9      106.00      153.71     10.93 o 
   3  -6   9       35.85       29.63     10.19 o 
   4  -6   9      590.92      648.11     21.62 o 
   5  -6   9       11.99       16.60     13.57 o 
   6  -6   9      169.79      168.96     14.17 o 
   7  -6   9        5.95       13.97     14.50 o 
   8  -6   9       15.24       -1.54     16.27 o 
 -10  -5   9        0.24       10.11     22.02 o 
  -9  -5   9      194.15      208.63     24.11 o 
  -8  -5   9      173.54      196.52     45.38 o 
  -7  -5   9      115.34      148.34     19.85 o 
  -6  -5   9      213.10      249.21     33.60 o 
  -5  -5   9        2.01      -12.97     18.33 o 
  -4  -5   9      121.13      119.36     13.94 o 
  -3  -5   9      601.84      579.82     15.63 o 
  -2  -5   9     2209.35     2283.32     43.03 o 
  -1  -5   9       35.71       35.60      6.27 o 
   0  -5   9     1219.91     1254.52     27.08 o 
   1  -5   9      259.12      238.62     11.46 o 
   2  -5   9     5245.35     5335.09     84.10 o 
   3  -5   9        3.79        2.46      8.33 o 
   4  -5   9      611.80      744.20     20.08 o 
   5  -5   9      284.99      289.06     12.84 o 
   6  -5   9       15.52       -5.85     15.90 o 
   7  -5   9       92.70       75.91     14.78 o 
   8  -5   9       15.51       38.68     15.77 o 
   9  -5   9      136.25      147.67     18.84 o 
 -10  -4   9        0.44       27.01     50.62 o 
  -9  -4   9      106.65      100.31     27.93 o 
  -8  -4   9      281.44      271.39     22.40 o 
  -7  -4   9       93.57      136.74     19.64 o 
  -6  -4   9      363.15      378.67     31.42 o 
  -5  -4   9      376.50      436.79     22.65 o 
  -4  -4   9      258.16      247.37     12.35 o 
  -3  -4   9       74.61       79.54      7.62 o 
  -2  -4   9      469.17      446.36     12.88 o 
  -1  -4   9     3253.59     3440.74     62.67 o 
   0  -4   9      532.50      519.98     15.90 o 
   1  -4   9      162.04      137.53     14.44 o 
   2  -4   9      710.40      694.64     18.94 o 
   3  -4   9     2121.56     2173.84     39.81 o 
   4  -4   9       79.73       76.70      8.78 o 
   5  -4   9        9.69       20.55      9.57 o 
   6  -4   9      417.10      427.83     25.05 o 
   7  -4   9       18.60       -4.42     11.47 o 
   8  -4   9      235.68      258.55     21.16 o 
   9  -4   9       37.05       49.41     14.35 o 
  10  -4   9        2.89       11.76     18.00 o 
 -10  -3   9       37.67      119.69     23.91 o 
  -9  -3   9       90.76       68.07     20.49 o 
  -8  -3   9      327.83      337.94     24.11 o 
  -7  -3   9       74.01       70.60     16.98 o 
  -6  -3   9        9.20       22.46     21.38 o 
  -5  -3   9      252.31      254.09     18.54 o 
  -4  -3   9      160.84      175.19     10.37 o 
  -3  -3   9     2451.73     2442.11     40.60 o 
  -2  -3   9      446.59      400.96     14.03 o 
  -1  -3   9       16.52        4.05      6.38 o 
   0  -3   9       80.34       60.43      8.32 o 
   1  -3   9     4235.90     4068.44     64.23 o 
   2  -3   9     2038.69     1981.58     30.31 o 
   3  -3   9      604.71      647.57     15.93 o 
   4  -3   9     3366.05     3203.75     57.35 o 
   5  -3   9      339.40      402.70     16.02 o 
   6  -3   9      339.32      361.32     16.16 o 
   7  -3   9      196.85      186.24     13.58 o 
   8  -3   9      169.35      194.96     17.38 o 
   9  -3   9       12.29       14.00     13.23 o 
  10  -3   9        6.63        0.78     14.84 o 
 -10  -2   9      100.39       90.77     27.93 o 
  -9  -2   9      108.20       77.40     31.86 o 
  -8  -2   9        0.98       -0.50     17.58 o 
  -7  -2   9       23.97      -17.11     26.18 o 
  -6  -2   9      460.57      506.14     17.89 o 
  -5  -2   9        6.01       11.21      9.70 o 
  -4  -2   9      489.69      484.61     23.30 o 
  -3  -2   9      311.59      326.02     11.59 o 
  -2  -2   9    12754.68    12969.50    198.46 o 
  -1  -2   9        2.36       -0.48      4.05 o 
   0  -2   9     2668.97     2506.67     40.63 o 
   1  -2   9       34.62       39.03      5.07 o 
   2  -2   9        6.65       15.68      4.73 o 
   3  -2   9      583.11      571.93     14.66 o 
   4  -2   9      276.15      321.19     15.83 o 
   5  -2   9      607.14      548.39     18.07 o 
   6  -2   9      154.74      126.05     11.49 o 
   7  -2   9       83.95       85.44     10.69 o 
   8  -2   9      941.13      959.47     25.22 o 
   9  -2   9      112.28      126.10     13.60 o 
  10  -2   9      155.41      175.54     15.67 o 
  11  -2   9       13.83       39.18     17.91 o 
 -10  -1   9        1.32      -23.56     25.31 o 
  -9  -1   9       81.93      115.20     26.18 o 
  -8  -1   9      213.37      166.50     29.67 o 
  -7  -1   9      189.87      177.45     12.14 o 
  -6  -1   9       11.37       20.30      9.98 o 
  -5  -1   9      108.50      114.86     10.46 o 
  -4  -1   9     2012.89     1883.05     93.44 o 
  -3  -1   9     1681.05     1695.93     29.52 o 
  -2  -1   9     3155.33     2833.40     52.14 o 
  -1  -1   9      130.67      122.83      6.74 o 
   0  -1   9      192.44      255.16      8.04 o 
   1  -1   9     3325.34     3613.43     64.51 o 
   2  -1   9     1488.56     1488.94     28.82 o 
   3  -1   9      210.57      242.95      8.64 o 
   4  -1   9      115.53      130.24      9.70 o 
   5  -1   9       99.53      119.15      9.98 o 
   6  -1   9     1786.72     1741.89     35.04 o 
   7  -1   9     1405.73     1422.38     30.62 o 
   8  -1   9      418.06      442.42     16.02 o 
   9  -1   9       77.09       81.11     12.52 o 
  10  -1   9      194.10      186.97     17.95 o 
  11  -1   9        7.32        2.54     16.71 o 
 -10   0   9       89.50      131.79     28.80 o 
  -9   0   9        7.67        8.73     24.44 o 
  -8   0   9      121.51      145.75     24.44 o 
  -7   0   9       89.73      110.94     19.11 o 
  -6   0   9        7.46        4.81     10.72 o 
  -5   0   9      570.94      544.90     14.79 o 
  -4   0   9      165.04      179.86     11.70 o 
  -3   0   9     3915.69     3957.53     71.45 o 
  -2   0   9      468.36      471.69     18.90 o 
  -1   0   9     3591.97     3376.66     53.43 o 
   0   0   9     2880.08     2901.78     46.10 o 
   1   0   9        2.30       20.71     12.91 o 
   2   0   9     1977.92     1742.86     39.29 o 
   3   0   9     2980.36     3064.31     60.34 o 
   4   0   9     1667.55     1585.67     31.37 o 
   5   0   9      839.33      833.67     18.79 o 
   6   0   9        0.63        8.72      7.38 o 
   7   0   9     1210.98     1176.31     39.93 o 
   8   0   9     1268.37     1287.12     31.37 o 
   9   0   9      726.16      671.93     21.21 o 
  10   0   9      239.91      207.04     24.94 o 
  11   0   9       94.01       91.07     22.84 o 
 -10   1   9        1.77      -25.31     25.31 o 
  -9   1   9       69.22        6.11     25.31 o 
  -8   1   9       64.58       65.87     14.66 o 
  -7   1   9       18.06        8.01     13.53 o 
  -6   1   9      446.99      432.64     17.17 o 
  -5   1   9      250.30      255.07     10.84 o 
  -4   1   9      206.57      178.17     10.20 o 
  -3   1   9     2735.60     2942.18     47.95 o 
  -2   1   9      181.92      184.56      7.43 o 
  -1   1   9       26.08       24.22      4.95 o 
   0   1   9       68.32       57.22     10.58 o 
   1   1   9     1763.16     1863.91     43.63 o 
   2   1   9     6154.15     6487.28    220.14 o 
   3   1   9       24.08       15.26      9.36 o 
   4   1   9     2091.17     1894.18     52.93 o 
   5   1   9        7.19        0.98      2.65 o 
   6   1   9      241.10      242.62     26.18 o 
   7   1   9      636.05      709.95     22.97 o 
   8   1   9      200.41      220.35     15.39 o 
   9   1   9      290.89      310.32     18.23 o 
  10   1   9       14.45       20.51     15.21 o 
  11   1   9       11.76       15.88     20.12 o 
  12   1   9       53.32       59.69     24.94 o 
 -10   2   9       13.83      -11.35     27.06 o 
  -9   2   9        3.45        0.00     24.44 o 
  -8   2   9      402.17      399.66     20.96 o 
  -7   2   9        7.83       10.80     24.44 o 
  -6   2   9      999.90     1080.50     28.81 o 
  -5   2   9        4.14       25.87      9.19 o 
  -4   2   9       11.51        2.71      7.32 o 
  -3   2   9      183.10      189.12      8.13 o 
  -2   2   9     2722.81     2674.59     49.95 o 
  -1   2   9        3.07        0.97      5.84 o 
   0   2   9        7.33       27.21      5.97 o 
   1   2   9       18.06       24.58      4.07 o 
   2   2   9     4665.67     4733.13    116.02 o 
   3   2   9     3974.90     3837.20     80.31 o 
   4   2   9     8309.41     8108.65    182.68 o 
   5   2   9      191.58      198.08      9.44 o 
   6   2   9       63.33       52.60      6.27 o 
   7   2   9      646.23      667.69     22.35 o 
   8   2   9      188.84      218.15     18.92 o 
   9   2   9       35.25       36.74     13.19 o 
  10   2   9      185.64      187.27     20.83 o 
  11   2   9       29.96       24.09     19.85 o 
  12   2   9       42.70       54.35     23.57 o 
  -9   3   9       23.74       57.47     21.82 o 
  -8   3   9       44.33       39.70     16.35 o 
  -7   3   9        2.63       -1.78     14.49 o 
  -6   3   9        2.75       19.90     16.09 o 
  -5   3   9      623.04      643.86     20.10 o 
  -4   3   9      114.96      100.99      9.36 o 
  -3   3   9      827.01      889.09     20.22 o 
  -2   3   9      462.98      435.32     14.69 o 
  -1   3   9      429.45      407.75     14.69 o 
   0   3   9      771.59      701.14     16.49 o 
   1   3   9     1327.66     1394.25     41.71 o 
   2   3   9     2135.36     2376.76     51.29 o 
   3   3   9     1643.13     1415.16     32.22 o 
   4   3   9       71.27       81.62      7.43 o 
   5   3   9     1498.76     1519.48     36.26 o 
   6   3   9        1.21        3.14      6.21 o 
   7   3   9      119.48      124.00     11.08 o 
   8   3   9      183.32      202.81     28.72 o 
   9   3   9      207.26      212.98     15.42 o 
  10   3   9      152.81      184.77     19.82 o 
  11   3   9       59.97       34.87     19.82 o 
  12   3   9       26.66       36.73     22.12 o 
  -9   4   9        3.10       11.40     18.48 o 
  -8   4   9        2.59       11.35     16.66 o 
  -7   4   9      149.92      143.88     16.90 o 
  -6   4   9      176.79      166.37     13.93 o 
  -5   4   9      555.01      633.91     19.86 o 
  -4   4   9     2135.93     2201.05     41.94 o 
  -3   4   9      508.34      456.16     21.26 o 
  -2   4   9      870.25      906.47     25.05 o 
  -1   4   9     2253.58     2340.13     50.70 o 
   0   4   9      648.16      657.67     20.03 o 
   1   4   9      720.52      747.12     21.11 o 
   2   4   9     1764.34     1823.04     34.97 o 
   3   4   9     5026.94     5211.38    109.90 o 
   4   4   9      647.31      612.10     17.15 o 
   5   4   9     1151.31     1147.11     23.32 o 
   6   4   9      383.97      381.65     18.72 o 
   7   4   9      102.72      115.46     10.29 o 
   8   4   9     1051.03     1163.85     32.00 o 
   9   4   9        2.23        7.07     11.80 o 
  10   4   9      296.34      323.93     22.07 o 
  11   4   9        4.59        8.82     18.75 o 
  12   4   9       93.97       93.66     23.38 o 
  -8   5   9      148.52      171.06     27.93 o 
  -7   5   9       38.23       90.77     26.18 o 
  -6   5   9       84.63       82.67     19.67 o 
  -5   5   9        2.69        0.71     13.33 o 
  -4   5   9       58.75       78.81     13.14 o 
  -3   5   9       46.71       46.81     11.56 o 
  -2   5   9      389.45      369.41     15.63 o 
  -1   5   9     2101.62     2266.95     49.61 o 
   0   5   9     5218.23     5668.65    100.47 o 
   1   5   9       50.34       65.01      6.96 o 
   2   5   9       39.28       32.20      7.18 o 
   3   5   9      991.43      992.61     20.54 o 
   4   5   9      392.51      348.21     19.88 o 
   5   5   9      172.89      143.71     19.20 o 
   6   5   9      255.45      244.65     18.75 o 
   7   5   9      137.70      147.23      7.58 o 
   8   5   9      106.62      107.44     11.08 o 
   9   5   9      614.28      609.36     25.99 o 
  10   5   9      177.98      203.38     18.97 o 
  11   5   9       10.06       -0.12     18.37 o 
  12   5   9        0.96        0.92     29.67 o 
  -8   6   9       66.54       41.89     27.93 o 
  -7   6   9        4.86      -15.08     20.83 o 
  -6   6   9        0.94        8.66     18.57 o 
  -5   6   9      227.23      202.29     17.36 o 
  -4   6   9      551.36      574.11     23.07 o 
  -3   6   9      501.52      478.70     18.95 o 
  -2   6   9     1919.42     1914.09     44.90 o 
  -1   6   9      693.46      790.85     22.92 o 
   0   6   9       91.05      120.44     26.18 o 
   1   6   9        6.20       10.25      4.30 o 
   2   6   9      629.89      619.18     18.76 o 
   3   6   9      541.76      525.24     17.21 o 
   4   6   9       36.94       26.00     30.11 o 
   5   6   9      281.85      261.88     19.29 o 
   6   6   9       20.59       24.81     14.66 o 
   7   6   9      521.33      503.41     27.07 o 
   8   6   9      162.86      170.00     11.01 o 
   9   6   9      780.52      731.94     28.80 o 
  10   6   9        0.53        3.88     20.95 o 
  11   6   9        0.49       16.01     18.29 o 
  12   6   9       25.87       30.12     21.41 o 
  -7   7   9        6.25       21.52     22.28 o 
  -6   7   9      192.87      196.36     23.73 o 
  -5   7   9      172.77      170.56     18.00 o 
  -4   7   9       15.01        9.79     14.79 o 
  -3   7   9        2.95       25.13     12.70 o 
  -2   7   9      240.75      217.66     14.21 o 
  -1   7   9      914.91      907.26     39.40 o 
   0   7   9      174.80      159.00     15.46 o 
   1   7   9     1643.75     1681.57     53.67 o 
   2   7   9      784.87      798.76     28.74 o 
   3   7   9      107.63       95.19      9.70 o 
   4   7   9     1077.93     1025.56     39.27 o 
   5   7   9      643.72      593.04     28.10 o 
   6   7   9      532.36      597.82     72.00 o 
   7   7   9      155.01      112.83     19.63 o 
   8   7   9      414.63      411.45     26.84 o 
   9   7   9       60.35       59.97     12.08 o 
  10   7   9      152.11      183.85     41.89 o 
  11   7   9        0.22      -16.01     17.51 o 
  -6   8   9       28.44        6.08     23.57 o 
  -5   8   9        5.62       -9.04     17.16 o 
  -4   8   9        0.43      -15.73     15.73 o 
  -3   8   9      492.59      496.90     21.71 o 
  -2   8   9      226.87      259.90     18.06 o 
  -1   8   9      174.41      135.23     18.08 o 
   0   8   9       17.73       12.75     14.01 o 
   1   8   9       61.42       88.33     15.27 o 
   2   8   9       56.07       59.08     12.49 o 
   3   8   9        0.96       -8.85      9.77 o 
   4   8   9      199.68      221.57      9.57 o 
   5   8   9      638.05      623.20     29.56 o 
   6   8   9      139.73      173.79     20.75 o 
   7   8   9      140.53      167.00     21.99 o 
   8   8   9      104.02       78.09     22.11 o 
   9   8   9       46.48       66.10     12.18 o 
  10   8   9       83.66       96.69     16.14 o 
  11   8   9        2.78       14.23     17.87 o 
  -5   9   9       39.27       40.98     19.51 o 
  -4   9   9      296.62      301.88     21.89 o 
  -3   9   9       42.33       51.08     15.85 o 
  -2   9   9       20.55        4.33     15.83 o 
  -1   9   9      269.19      256.61     22.20 o 
   0   9   9      218.36      214.22     25.75 o 
   1   9   9        1.65       -8.98     14.37 o 
   2   9   9       22.29       16.06     27.49 o 
   3   9   9      656.61      617.81     26.69 o 
   4   9   9      111.23      115.72     12.26 o 
   5   9   9      758.55      793.35     34.37 o 
   6   9   9       10.95       -6.18     33.60 o 
   7   9   9      193.15      194.67     23.91 o 
   8   9   9       26.99       48.00     29.67 o 
   9   9   9      137.04      166.69     36.66 o 
  10   9   9        1.31        3.30     15.11 o 
  -4  10   9       89.48       89.63     20.66 o 
  -3  10   9        1.19       10.12     20.65 o 
  -2  10   9        0.99       10.71     15.85 o 
  -1  10   9       60.87       72.61     20.33 o 
   0  10   9      167.62      148.59     30.55 o 
   1  10   9        7.95       15.20     16.82 o 
   2  10   9        2.23       -0.47     15.36 o 
   3  10   9      449.02      473.99     28.80 o 
   4  10   9      154.34      149.78     15.22 o 
   5  10   9      206.71      208.59     15.33 o 
   6  10   9      182.54      156.22     39.27 o 
   7  10   9        9.86       22.11     22.44 o 
   8  10   9       44.52       28.80     32.29 o 
   9  10   9      120.14      102.98     36.66 o 
  10  10   9       56.61       54.94     16.61 o 
  -3  11   9       14.47       36.21     19.09 o 
  -2  11   9      121.68      133.50     19.36 o 
  -1  11   9       28.92       36.31     23.24 o 
   0  11   9       44.53       63.05     20.54 o 
   1  11   9        1.11      -18.39     18.39 o 
   2  11   9       32.24       26.40     17.01 o 
   3  11   9       10.65       31.07     16.54 o 
   4  11   9       34.35       42.31     14.98 o 
   5  11   9        0.33       -4.90     13.75 o 
   6  11   9       77.05       85.76     13.95 o 
   7  11   9        1.81       -2.90     13.19 o 
   9  11   9        4.47       32.29     37.53 o 
  -1  12   9        0.89      -27.10     46.26 o 
   0  12   9        0.18       17.67     44.51 o 
   1  12   9       95.23       81.83     22.20 o 
   2  12   9        1.59        7.67     19.44 o 
   3  12   9       58.49       50.12     18.88 o 
   4  12   9        5.28       24.17     18.10 o 
   5  12   9        9.56      -16.06     16.06 o 
   6  12   9        1.17       -3.80     16.11 o 
   7  12   9        0.47      -15.71     17.45 o 
   8  12   9        0.49       15.71     17.45 o 
   2  13   9        2.99       11.13     26.18 o 
   3  13   9        7.98       -0.03     20.37 o 
   4  13   9        4.42        7.85     20.30 o 
   5  13   9       24.03       28.09     19.86 o 
  -5 -11  10       10.48      -15.32     27.06 o 
  -4 -11  10       55.20       48.53     25.10 o 
  -3 -11  10       48.71       57.25     24.48 o 
  -2 -11  10        1.56      -19.37     19.37 o 
  -1 -11  10        1.10       -8.25     23.06 o 
   0 -11  10        5.50      -19.94     23.69 o 
   1 -11  10        1.87      -23.68     23.68 o 
  -7 -10  10       52.94       31.27     25.31 o 
  -6 -10  10       17.07      -11.55     37.96 o 
  -5 -10  10       27.15      -15.70     21.85 o 
  -4 -10  10       57.53       35.87     32.29 o 
  -3 -10  10      126.26      140.30     39.27 o 
  -2 -10  10        7.48      -13.41     17.62 o 
  -1 -10  10      151.95      143.12     26.54 o 
   0 -10  10       31.78       -7.95     21.36 o 
   1 -10  10        5.44      -20.96     20.96 o 
   2 -10  10      107.40      122.95     24.31 o 
   3 -10  10        2.32       14.12     30.55 o 
   4 -10  10        2.86      -10.16     27.49 o 
  -8  -9  10        4.64        2.61     61.97 o 
  -7  -9  10        0.32      -26.04     26.18 o 
  -6  -9  10      240.57      237.66     37.09 o 
  -5  -9  10      135.04      148.53     37.09 o 
  -4  -9  10       17.48       20.93     21.49 o 
  -3  -9  10      146.69      142.87     24.00 o 
  -2  -9  10       40.80       39.06     16.41 o 
  -1  -9  10        6.40       -0.78     18.12 o 
   0  -9  10       17.35       34.21     16.29 o 
   1  -9  10       26.54       10.34     18.45 o 
   2  -9  10        4.23        1.88     19.88 o 
   3  -9  10      285.25      223.53     38.40 o 
   4  -9  10      134.73      110.34     23.40 o 
   5  -9  10       17.71       15.17     22.76 o 
  -8  -8  10      237.24      252.62     27.26 o 
  -7  -8  10        3.91      -21.35     22.02 o 
  -6  -8  10       63.21       59.26     30.98 o 
  -5  -8  10       42.00       27.76     20.74 o 
  -4  -8  10      170.14      197.40     21.75 o 
  -3  -8  10       29.07       44.22     15.24 o 
  -2  -8  10       13.79       17.44     14.40 o 
  -1  -8  10      312.16      284.36     18.18 o 
   0  -8  10      161.03      165.23     16.49 o 
   1  -8  10      336.36      351.88     23.47 o 
   2  -8  10      421.25      471.24     20.38 o 
   3  -8  10      170.11      170.02     15.05 o 
   4  -8  10       94.53      129.72     15.05 o 
   5  -8  10       45.03       28.52     14.51 o 
   6  -8  10        3.47       -9.55     18.75 o 
  -9  -7  10        0.16       43.83     24.74 o 
  -8  -7  10       84.30      103.96     23.68 o 
  -7  -7  10      143.14      160.72     48.00 o 
  -6  -7  10       93.71       75.86     20.95 o 
  -5  -7  10       74.11       50.62     19.29 o 
  -4  -7  10       40.19       16.39     18.86 o 
  -3  -7  10       31.99       42.45     16.74 o 
  -2  -7  10      267.83      248.44     16.95 o 
  -1  -7  10       28.67       26.56     13.39 o 
   0  -7  10      966.59      879.73     22.99 o 
   1  -7  10       90.19      112.17     10.69 o 
   2  -7  10      254.03      285.23     17.04 o 
   3  -7  10       16.07       24.98     11.86 o 
   4  -7  10       35.25       10.83     12.75 o 
   5  -7  10      147.52      146.70     14.75 o 
   6  -7  10        1.11       -8.55     16.92 o 
   7  -7  10       38.66       20.73     16.41 o 
  -9  -6  10       64.98       47.98     29.67 o 
  -8  -6  10       21.21       49.19     21.75 o 
  -7  -6  10       41.66       40.16     20.12 o 
  -6  -6  10       13.47       35.45     18.63 o 
  -5  -6  10      274.74      257.79     21.58 o 
  -4  -6  10       26.79       34.70     17.61 o 
  -3  -6  10      333.24      332.24     17.19 o 
  -2  -6  10      203.57      201.26     10.12 o 
  -1  -6  10      380.66      364.03     13.94 o 
   0  -6  10      562.00      513.08     16.81 o 
   1  -6  10     1067.84     1050.35     35.40 o 
   2  -6  10      329.63      333.87     17.99 o 
   3  -6  10     1024.43     1152.01     34.97 o 
   4  -6  10      225.99      217.55     14.42 o 
   5  -6  10      374.87      409.58     17.64 o 
   6  -6  10      238.46      279.44     20.48 o 
   7  -6  10       67.29       53.26     16.71 o 
   8  -6  10        3.20        4.93     16.73 o 
 -10  -5  10       57.22       76.90     24.94 o 
  -9  -5  10      112.35      142.17     24.11 o 
  -8  -5  10       25.91       47.83     21.36 o 
  -7  -5  10       44.17       52.96     19.92 o 
  -6  -5  10       42.64       64.62     30.98 o 
  -5  -5  10       50.81       50.15     22.26 o 
  -4  -5  10      484.43      487.65     24.09 o 
  -3  -5  10        1.36       -4.26      7.69 o 
  -2  -5  10     1847.42     2044.88     39.71 o 
  -1  -5  10     1748.15     1740.33     34.72 o 
   0  -5  10      190.96      187.08      8.27 o 
   1  -5  10      682.71      598.26     16.54 o 
   2  -5  10       12.06       11.96      7.90 o 
   3  -5  10       10.47        6.02      8.77 o 
   4  -5  10        2.05       -5.30      9.07 o 
   5  -5  10       74.03       88.50     10.06 o 
   6  -5  10        6.13       17.20     13.06 o 
   7  -5  10      196.66      232.21     21.61 o 
   8  -5  10        0.66        7.65     16.71 o 
   9  -5  10       28.33       29.67     18.00 o 
 -10  -4  10        0.26       15.71     23.04 o 
  -9  -4  10        2.23       29.91     22.02 o 
  -8  -4  10      197.37      193.20     22.40 o 
  -7  -4  10       16.69       20.27     18.66 o 
  -6  -4  10       44.67       42.03     16.94 o 
  -5  -4  10      250.56      261.72     19.85 o 
  -4  -4  10     1680.73     1724.76     34.28 o 
  -3  -4  10      311.43      339.17     12.03 o 
  -2  -4  10     1860.59     1925.79     40.94 o 
  -1  -4  10       89.43      104.24      8.77 o 
   0  -4  10      327.21      337.82     14.67 o 
   1  -4  10      194.14      188.31      9.20 o 
   2  -4  10      343.60      348.23     12.54 o 
   3  -4  10      800.64      687.42     18.10 o 
   4  -4  10      134.62      143.82      9.58 o 
   5  -4  10     1932.97     1906.40     44.62 o 
   6  -4  10      388.93      336.05     17.70 o 
   7  -4  10      954.59      985.47     27.13 o 
   8  -4  10      118.93      144.79     16.35 o 
   9  -4  10      170.87      198.50     17.01 o 
  10  -4  10        4.14       27.06     36.66 o 
 -10  -3  10       37.36       88.15     30.55 o 
  -9  -3  10       12.47       29.99     21.38 o 
  -8  -3  10       98.06       72.30     20.12 o 
  -7  -3  10       48.18       34.37     17.61 o 
  -6  -3  10      445.54      488.80     24.94 o 
  -5  -3  10       89.31       94.87     10.11 o 
  -4  -3  10      692.06      624.69     17.21 o 
  -3  -3  10     2271.70     2227.07     53.29 o 
  -2  -3  10       65.86       64.85     10.15 o 
  -1  -3  10      470.54      491.33     13.31 o 
   0  -3  10        1.71       -1.58      1.94 o 
   1  -3  10        2.94        3.46      5.98 o 
   2  -3  10     1578.60     1564.31     25.25 o 
   3  -3  10      166.96      205.54      9.85 o 
   4  -3  10       92.49      119.46      7.61 o 
   5  -3  10      175.12      166.97     16.32 o 
   6  -3  10        3.33        4.37     10.86 o 
   7  -3  10      513.47      464.72     17.30 o 
   8  -3  10       14.38        7.74     12.33 o 
   9  -3  10       56.70       71.36     14.43 o 
  10  -3  10        6.81       14.38     15.66 o 
 -10  -2  10        0.51       39.27     27.06 o 
  -9  -2  10       10.71       27.93     25.31 o 
  -8  -2  10       23.78       -1.60     18.40 o 
  -7  -2  10       22.66       12.32     17.39 o 
  -6  -2  10       83.41       93.71     11.17 o 
  -5  -2  10     1528.76     1616.83     37.03 o 
  -4  -2  10        1.14       -2.46      5.86 o 
  -3  -2  10     1463.00     1399.74     29.70 o 
  -2  -2  10        0.35       -2.32      6.09 o 
  -1  -2  10      182.64      192.76      8.03 o 
   0  -2  10     2120.57     2131.15     35.51 o 
   1  -2  10       14.76       14.60      5.31 o 
   2  -2  10     1699.12     1570.55     27.03 o 
   3  -2  10        0.77       -3.81      6.30 o 
   4  -2  10       12.66       20.14      8.39 o 
   5  -2  10     1834.37     1835.22     42.25 o 
   6  -2  10     2696.17     2652.55     58.17 o 
   7  -2  10      740.37      716.45     41.07 o 
   8  -2  10        2.25       22.15     11.36 o 
   9  -2  10      474.46      475.49     18.60 o 
  10  -2  10       47.10       57.11     14.59 o 
 -10  -1  10        1.58       31.42     27.93 o 
  -9  -1  10       32.94       18.33     24.44 o 
  -8  -1  10      210.12      149.24     25.31 o 
  -7  -1  10      724.94      721.75     37.85 o 
  -6  -1  10      952.59      981.26     26.80 o 
  -5  -1  10     1000.73     1044.93     27.90 o 
  -4  -1  10       22.24       22.13      7.11 o 
  -3  -1  10        3.86       -3.53      5.94 o 
  -2  -1  10     1010.27     1016.06     20.33 o 
  -1  -1  10        8.48        6.03      5.56 o 
   0  -1  10      237.24      243.28     13.16 o 
   1  -1  10     1064.12      956.24     26.20 o 
   2  -1  10     3752.53     4101.95     73.09 o 
   3  -1  10     4595.01     4595.52     91.26 o 
   4  -1  10     1108.16     1068.22     22.94 o 
   5  -1  10      136.49      141.66     21.46 o 
   6  -1  10       28.22       38.82      9.57 o 
   7  -1  10       50.98       38.65      9.87 o 
   8  -1  10       21.70       13.15     10.90 o 
   9  -1  10        2.92       10.21     13.53 o 
  10  -1  10      120.30      137.93     14.89 o 
  11  -1  10      173.53      184.61     19.27 o 
 -10   0  10      106.38       57.60     28.80 o 
  -9   0  10       17.25       -3.49     23.56 o 
  -8   0  10       46.46       61.09     23.56 o 
  -7   0  10       95.31       99.81     14.66 o 
  -6   0  10       13.41       31.57     11.89 o 
  -5   0  10       36.99       41.02      8.57 o 
  -4   0  10     1272.60     1318.97     25.42 o 
  -3   0  10       39.36       45.10      8.06 o 
  -2   0  10        0.90       -3.85      5.79 o 
  -1   0  10      617.00      608.87     13.94 o 
   0   0  10     3181.08     3200.94     50.65 o 
   1   0  10     3811.37     3634.01     65.00 o 
   2   0  10     1022.89      947.26     23.36 o 
   3   0  10     4159.74     4176.17     85.92 o 
   4   0  10       16.06       25.53      7.24 o 
   5   0  10        2.03       11.53     10.58 o 
   6   0  10       16.56       13.92      8.13 o 
   7   0  10      343.78      305.67     12.72 o 
   8   0  10        4.49       -9.98      9.98 o 
   9   0  10       12.36       -1.90     14.25 o 
  10   0  10        0.72      -11.10     16.67 o 
  11   0  10      144.67      173.13     24.53 o 
 -10   1  10        2.37       -7.85     27.93 o 
  -9   1  10       80.85      102.11     26.18 o 
  -8   1  10        1.02        8.62     14.66 o 
  -7   1  10     1114.85     1218.48     37.01 o 
  -6   1  10       50.89       65.91     13.88 o 
  -5   1  10      585.66      647.51     19.28 o 
  -4   1  10      525.48      497.35     18.81 o 
  -3   1  10        4.41       16.18      9.29 o 
  -2   1  10     3848.84     3845.06     61.26 o 
  -1   1  10      341.49      374.07     11.64 o 
   0   1  10       99.23      105.93      8.28 o 
   1   1  10      634.34      505.57     20.63 o 
   2   1  10     8768.13     8975.64    190.80 o 
   3   1  10     3822.62     3738.14     66.37 o 
   4   1  10     1086.65     1019.85     36.92 o 
   6   1  10     1101.55     1142.17     29.35 o 
   7   1  10        3.43        9.43     11.23 o 
   8   1  10      780.89      820.30     26.70 o 
   9   1  10        7.08       -2.67     14.00 o 
  10   1  10       10.04       27.84     16.03 o 
  11   1  10        3.21       14.41     36.66 o 
  -9   2  10       18.32       28.80     26.18 o 
  -8   2  10       92.91       93.49     17.15 o 
  -7   2  10        6.31        0.61     14.49 o 
  -6   2  10      170.57      184.65     16.05 o 
  -5   2  10       42.41       36.78     10.83 o 
  -4   2  10      176.79      169.72     10.40 o 
  -3   2  10        2.97        1.27      8.94 o 
  -2   2  10        7.78        4.24      4.22 o 
  -1   2  10     3081.13     2952.12     60.50 o 
   0   2  10      172.51      159.34     16.16 o 
   1   2  10     2105.78     2084.87     38.91 o 
   3   2  10      108.47      148.62     11.58 o 
   4   2  10      153.38      171.42      8.75 o 
   5   2  10       13.00        1.12      8.69 o 
   6   2  10       11.58        4.93      9.33 o 
   7   2  10     2418.42     2321.73     53.72 o 
   8   2  10      501.77      516.41     20.42 o 
   9   2  10      555.98      524.93     22.46 o 
  10   2  10       58.23       47.88     15.79 o 
  11   2  10       35.44       50.49     20.95 o 
  12   2  10       63.65       75.31     25.02 o 
  -9   3  10       25.97       38.16     18.13 o 
  -8   3  10       35.27       26.53     16.35 o 
  -7   3  10        5.71        0.07     14.77 o 
  -6   3  10       62.80       85.90     12.86 o 
  -5   3  10     1261.13     1204.11     27.44 o 
  -4   3  10      943.53      905.82     21.97 o 
  -3   3  10     2872.85     2814.29     51.08 o 
  -2   3  10     1938.47     2019.15     45.64 o 
  -1   3  10     2048.69     2295.96     49.90 o 
   0   3  10     1161.06     1129.43     23.77 o 
   1   3  10     1273.74     1280.75     45.82 o 
   2   3  10     1825.02     1928.49     42.93 o 
   3   3  10     2729.83     2795.74     59.97 o 
   4   3  10      531.13      577.73     17.63 o 
   5   3  10      824.67      816.70     19.10 o 
   6   3  10       84.82       79.98      7.72 o 
   7   3  10     1999.80     2053.83     40.92 o 
   8   3  10      165.08      126.79     22.07 o 
   9   3  10      511.02      558.03     22.86 o 
  10   3  10       40.47       17.43     17.05 o 
  11   3  10        7.04      -16.13     19.82 o 
  12   3  10        3.37       19.38     23.24 o 
  -9   4  10       20.75       12.65     25.75 o 
  -8   4  10        0.57       14.84     17.28 o 
  -7   4  10      188.43      214.76     24.44 o 
  -6   4  10      679.28      673.78     23.93 o 
  -5   4  10        7.14        8.07      9.50 o 
  -4   4  10      919.28      833.93     29.93 o 
  -3   4  10      172.43      174.36     16.21 o 
  -2   4  10      332.29      347.32     14.71 o 
  -1   4  10      346.95      335.56     13.38 o 
   0   4  10     3523.44     3614.41     65.30 o 
   1   4  10      125.95      137.06     13.36 o 
   2   4  10     1809.80     2004.23     71.13 o 
   3   4  10        2.93        3.83      5.22 o 
   4   4  10     2244.27     2134.30     40.55 o 
   5   4  10       10.53        9.16     10.08 o 
   6   4  10       85.27       91.65      7.15 o 
   7   4  10      613.75      665.75     22.46 o 
   8   4  10     1440.50     1410.47     36.34 o 
   9   4  10      158.47      166.09     16.52 o 
  10   4  10       23.99       33.11     17.27 o 
  11   4  10       31.51        3.67     19.29 o 
  12   4  10        5.76       23.74     21.79 o 
  -8   5  10       43.38      -25.31     25.31 o 
  -7   5  10       84.34       42.76     26.18 o 
  -6   5  10        1.41       -9.06     42.76 o 
  -5   5  10       84.05       87.43     20.74 o 
  -4   5  10       30.20       27.08     13.06 o 
  -3   5  10     1485.90     1469.19     49.87 o 
  -2   5  10      687.65      717.09     23.30 o 
  -1   5  10     2910.65     3100.82     66.46 o 
   0   5  10       63.98       64.10     10.17 o 
   2   5  10     2108.24     2046.10     43.63 o 
   3   5  10       47.58       57.42      5.78 o 
   4   5  10      438.76      394.67     13.63 o 
   5   5  10        2.76        5.46     14.03 o 
   6   5  10      413.57      426.57     14.99 o 
   7   5  10       35.93       46.47      9.51 o 
   8   5  10      881.25      880.23     57.07 o 
   9   5  10        3.28        8.78     12.14 o 
  10   5  10       89.26       87.27     17.51 o 
  11   5  10        1.69       -9.80     18.75 o 
  12   5  10       31.01       -2.83     21.13 o 
  -8   6  10       16.71       11.35     27.93 o 
  -7   6  10      148.20      130.04     28.80 o 
  -6   6  10       41.99       61.32     61.97 o 
  -5   6  10      325.54      348.40     33.78 o 
  -4   6  10      256.35      258.34     17.16 o 
  -3   6  10        3.08        8.11     12.27 o 
  -2   6  10      113.93       98.09     14.07 o 
  -1   6  10       34.47       27.23      9.73 o 
   0   6  10       23.80       36.31     13.07 o 
   2   6  10       26.09       22.44      8.31 o 
   3   6  10     2910.44     2844.23     53.11 o 
   4   6  10       25.98       30.55     16.58 o 
   5   6  10     1867.07     2085.39     63.37 o 
   6   6  10        0.20       -1.24     16.14 o 
   7   6  10      411.77      391.45     25.21 o 
   8   6  10        5.02       -2.81      9.53 o 
   9   6  10      415.35      376.68     25.31 o 
  10   6  10       12.84      -17.89     17.89 o 
  11   6  10       26.49        6.64     28.36 o 
  -7   7  10       10.55       19.10     24.04 o 
  -6   7  10      111.32       89.07     22.93 o 
  -5   7  10       21.78       21.87     22.82 o 
  -4   7  10       63.03       54.82     15.57 o 
  -3   7  10       70.65       67.26     14.61 o 
  -2   7  10       63.99       68.92     12.62 o 
  -1   7  10       98.84       80.22     11.50 o 
   0   7  10      106.72      102.32     30.98 o 
   1   7  10     1528.06     1587.19     48.65 o 
   2   7  10        9.79        2.70     11.35 o 
   3   7  10     2610.94     2741.69     51.93 o 
   4   7  10      115.69      117.65     15.98 o 
   5   7  10       63.95       48.62     17.89 o 
   6   7  10       66.09       67.06     18.86 o 
   7   7  10      197.78      217.78     22.99 o 
   8   7  10      596.43      547.66     31.12 o 
   9   7  10        4.17       -2.10     14.84 o 
  10   7  10        7.91       31.51     15.36 o 
  11   7  10       19.45       29.78     30.11 o 
  -6   8  10      157.87      194.60     26.64 o 
  -5   8  10       94.38      125.49     19.43 o 
  -4   8  10       24.36      -10.15     26.00 o 
  -3   8  10      274.32      324.98     31.96 o 
  -2   8  10      310.27      289.73     17.38 o 
  -1   8  10        4.27       13.49     16.63 o 
   0   8  10      609.20      613.09     28.58 o 
   1   8  10      248.31      232.97     27.49 o 
   2   8  10      382.36      440.47     22.58 o 
   3   8  10      162.20      162.34     13.71 o 
   4   8  10     1465.23     1500.34     34.52 o 
   5   8  10        8.92       13.75     17.11 o 
   6   8  10       14.84       -6.91     17.75 o 
   7   8  10       78.65       62.25     20.55 o 
   8   8  10      254.41      205.28     44.07 o 
   9   8  10       10.25       21.82     31.42 o 
  10   8  10       49.10       51.15     15.11 o 
  11   8  10        9.79      -17.87     17.87 o 
  -5   9  10       19.38       30.97     34.25 o 
  -4   9  10       88.83       73.44     18.76 o 
  -3   9  10       40.61       47.87     16.50 o 
  -2   9  10        0.11        8.00     14.22 o 
  -1   9  10        0.54       -3.73     30.11 o 
   0   9  10      139.89      152.56     19.03 o 
   1   9  10      139.92      139.51     17.40 o 
   2   9  10      342.58      425.44     24.84 o 
   3   9  10       86.42      109.30     14.20 o 
   4   9  10       69.27       55.07     11.78 o 
   5   9  10        0.55       -9.60     32.29 o 
   6   9  10        1.48       11.35     24.44 o 
   7   9  10      238.59      252.79     25.58 o 
   8   9  10        7.47        9.60     28.80 o 
   9   9  10       52.90       33.16     32.29 o 
  10   9  10       12.84       17.43     14.49 o 
  -4  10  10       36.11       41.78     19.73 o 
  -3  10  10       27.40       15.93     18.03 o 
  -2  10  10        1.10       27.78     16.59 o 
  -1  10  10      460.64      477.23     29.05 o 
   0  10  10       15.42        2.52     18.39 o 
   1  10  10       81.96       68.77     33.16 o 
   2  10  10      127.55      120.98     17.87 o 
   3  10  10       12.17        9.23     14.38 o 
   4  10  10      127.35      119.59     15.28 o 
   5  10  10       46.45       51.31     18.76 o 
   6  10  10       17.65       86.40     38.40 o 
   7  10  10       43.68       29.41     23.28 o 
   8  10  10       55.16       56.73     32.29 o 
   9  10  10      197.74      192.88     38.40 o 
  10  10  10      155.11      219.08     39.71 o 
  -3  11  10        1.85        1.85     19.52 o 
  -2  11  10        3.67        0.89     24.84 o 
  -1  11  10        1.92       10.47     34.47 o 
   0  11  10       31.00      -10.02     46.26 o 
   1  11  10        0.24       -5.58     18.86 o 
   2  11  10        0.27       -2.91     17.95 o 
   3  11  10        7.27       11.46     16.61 o 
   4  11  10        7.35       36.52     15.95 o 
   5  11  10       15.82        0.37     14.59 o 
   6  11  10        3.30       -6.11     13.53 o 
   9  11  10        5.95       20.07     37.53 o 
  -1  12  10        0.25      -25.11     25.11 o 
   0  12  10       24.46       12.47     23.52 o 
   1  12  10      100.24      104.46     22.57 o 
   2  12  10       53.94       67.56     21.61 o 
   3  12  10       37.96       65.04     19.66 o 
   4  12  10      158.36      139.61     20.04 o 
   5  12  10       87.87       84.04     17.45 o 
   6  12  10        0.86        6.77     16.25 o 
   7  12  10       14.29       40.55     16.37 o 
   3  13  10       13.83       21.73     21.89 o 
   4  13  10       19.94       26.76     31.86 o 
  -4 -11  11       13.73       19.56     26.09 o 
  -3 -11  11        1.45      -23.69     23.69 o 
  -2 -11  11       10.34       22.69     33.16 o 
  -1 -11  11        3.36       -6.37     34.91 o 
   0 -11  11        3.85       24.51     24.94 o 
  -6 -10  11       44.48       42.55     26.19 o 
  -5 -10  11        8.42       16.90     25.10 o 
  -4 -10  11       31.45       22.15     23.48 o 
  -3 -10  11        6.73       17.63     35.35 o 
  -2 -10  11       96.12      101.50     19.62 o 
  -1 -10  11       57.27       24.52     22.44 o 
   0 -10  11       72.84       88.97     26.62 o 
   1 -10  11       32.30       44.14     23.04 o 
   2 -10  11        0.74       14.05     22.84 o 
   3 -10  11       10.09        9.22     24.04 o 
  -7  -9  11        0.25       28.80     23.86 o 
  -6  -9  11       16.66        0.23     22.99 o 
  -5  -9  11       64.74       93.24     58.47 o 
  -4  -9  11       97.42       82.77     22.84 o 
  -3  -9  11        0.40      -20.67     20.67 o 
  -2  -9  11        8.68      -11.36     17.70 o 
  -1  -9  11       43.96       58.56     21.58 o 
   0  -9  11       39.43       31.28     19.26 o 
   1  -9  11      176.17      192.51     31.86 o 
   2  -9  11        8.47       36.72     20.12 o 
   3  -9  11       32.32       12.84     20.95 o 
   4  -9  11       11.05      -22.12     22.12 o 
   5  -9  11       14.45       11.50     23.57 o 
  -8  -8  11      145.33      204.76     30.11 o 
  -7  -8  11       52.86       45.11     47.56 o 
  -6  -8  11        4.77       14.46     21.85 o 
  -5  -8  11       71.01       89.57     22.61 o 
  -4  -8  11        1.30       17.19     19.99 o 
  -3  -8  11      383.54      371.43     26.19 o 
  -2  -8  11        0.73      -15.12     15.12 o 
  -1  -8  11      121.11       98.46     15.98 o 
   0  -8  11       16.43        4.11     14.84 o 
   1  -8  11      132.32      109.67     19.08 o 
   2  -8  11       14.97       31.42     13.20 o 
   3  -8  11      137.77      140.07     15.15 o 
   4  -8  11       44.15       47.51     14.77 o 
   5  -8  11        1.58       18.99     15.12 o 
   6  -8  11        0.49       22.40     19.75 o 
  -9  -7  11        1.43       17.50     24.68 o 
  -8  -7  11       16.90       -9.97     44.95 o 
  -7  -7  11      147.75      180.73     28.36 o 
  -6  -7  11       19.15       16.58     20.11 o 
  -5  -7  11       33.86       44.58     19.92 o 
  -4  -7  11      205.39      260.94     23.23 o 
  -3  -7  11      502.06      527.64     22.15 o 
  -2  -7  11        0.43       -5.95     13.95 o 
  -1  -7  11       48.92       51.56     19.15 o 
   0  -7  11      294.30      320.34     13.63 o 
   1  -7  11        2.52       13.98     13.58 o 
   2  -7  11      119.20      116.56     15.75 o 
   3  -7  11        2.30       -4.81     12.09 o 
   4  -7  11      335.07      383.21     18.30 o 
   5  -7  11      574.83      561.07     22.54 o 
   6  -7  11        9.35       23.13     18.37 o 
   7  -7  11      130.98      163.93     22.33 o 
  -9  -6  11       51.24       62.28     24.74 o 
  -8  -6  11        0.52      -21.77     21.77 o 
  -7  -6  11        0.38      -21.57     22.69 o 
  -6  -6  11      110.78       92.00     20.34 o 
  -5  -6  11      145.63      149.97     20.75 o 
  -4  -6  11        1.24        7.63     17.19 o 
  -3  -6  11       94.77       90.78     13.70 o 
  -2  -6  11       78.83       78.84      9.45 o 
  -1  -6  11       12.35        4.83     10.21 o 
   0  -6  11      500.22      455.66     15.60 o 
   1  -6  11        8.89        6.00     20.55 o 
   2  -6  11      178.62      200.41     13.59 o 
   3  -6  11     1100.82      945.01     26.87 o 
   4  -6  11        8.51       11.47     11.66 o 
   5  -6  11      317.52      293.53     15.85 o 
   6  -6  11        2.75        2.60     16.78 o 
   7  -6  11        4.36      -24.68     33.60 o 
   8  -6  11        8.33        8.83     17.26 o 
  -9  -5  11       65.55       85.89     24.74 o 
  -8  -5  11      142.46      151.95     24.11 o 
  -7  -5  11       43.73       33.69     23.13 o 
  -6  -5  11        2.24      -17.75     17.75 o 
  -5  -5  11      302.98      305.23     22.65 o 
  -4  -5  11      750.98      789.72     32.80 o 
  -3  -5  11       39.32       50.61      8.80 o 
  -2  -5  11      424.25      408.64     15.42 o 
  -1  -5  11       54.03       56.43      9.07 o 
   0  -5  11      693.81      745.67     21.44 o 
   1  -5  11       44.90       27.96      8.12 o 
   2  -5  11       13.89       -4.71      8.89 o 
   3  -5  11       54.71       37.26      9.33 o 
   4  -5  11      503.28      480.41     16.42 o 
   5  -5  11      288.79      225.91     15.55 o 
   6  -5  11      595.03      674.11     31.03 o 
   7  -5  11       88.44       51.42     17.75 o 
   8  -5  11      198.27      264.78     23.37 o 
   9  -5  11      153.54      157.55     20.88 o 
 -10  -4  11        9.05       26.18     33.16 o 
  -9  -4  11       12.25       15.74     23.28 o 
  -8  -4  11        6.92        7.13     20.95 o 
  -7  -4  11      489.44      561.38     38.40 o 
  -6  -4  11       50.22       45.61     18.22 o 
  -5  -4  11      823.71      842.67     49.31 o 
  -4  -4  11      219.18      239.22     21.62 o 
  -3  -4  11       44.45       65.84      8.95 o 
  -2  -4  11      196.10      183.30      9.51 o 
  -1  -4  11      840.41      849.45     19.32 o 
   0  -4  11      111.66      113.03      8.35 o 
   1  -4  11     1091.33     1217.53     24.21 o 
   2  -4  11      261.82      245.71     11.39 o 
   3  -4  11      235.30      244.37     11.22 o 
   4  -4  11        6.38       -2.79      8.22 o 
   5  -4  11      453.44      406.66     17.47 o 
   6  -4  11       61.17       75.72     13.49 o 
   7  -4  11        1.09       17.70     13.98 o 
   8  -4  11       78.72       85.79     14.55 o 
   9  -4  11        1.00       -1.09     20.03 o 
 -10  -3  11       77.13       70.69     30.55 o 
  -9  -3  11      138.76       93.38     30.55 o 
  -8  -3  11       72.26       39.00     19.92 o 
  -7  -3  11      110.14      121.63     19.85 o 
  -6  -3  11        6.26        2.14     16.76 o 
  -5  -3  11      453.71      462.01     17.81 o 
  -4  -3  11      733.40      763.69     20.35 o 
  -3  -3  11      625.97      608.12     18.40 o 
  -2  -3  11       82.55       68.97      7.95 o 
  -1  -3  11     1079.99      956.70     39.66 o 
   0  -3  11      172.24      177.58      9.90 o 
   1  -3  11     3223.94     3129.94     50.79 o 
   2  -3  11        2.13        1.85      6.73 o 
   3  -3  11      416.57      509.15     13.59 o 
   4  -3  11      156.49      157.52     12.29 o 
   5  -3  11       56.11       61.82     11.64 o 
   6  -3  11      345.42      325.68     16.43 o 
   7  -3  11       19.25       29.28     11.99 o 
   8  -3  11      463.46      460.73     18.75 o 
   9  -3  11      106.02      120.95     15.07 o 
  10  -3  11      124.92      120.55     17.11 o 
 -10  -2  11        0.22       -2.62     29.67 o 
  -9  -2  11      190.86      109.97     28.80 o 
  -8  -2  11       34.51       61.09     25.31 o 
  -7  -2  11      137.27      111.48     19.21 o 
  -6  -2  11      838.53      901.82     26.18 o 
  -5  -2  11       37.89       38.07     10.80 o 
  -4  -2  11      256.86      276.46     18.90 o 
  -3  -2  11      170.52      188.44      9.37 o 
  -2  -2  11     1344.71     1346.87     29.11 o 
  -1  -2  11      184.97      163.21      9.68 o 
   0  -2  11       43.80       36.24      6.58 o 
   1  -2  11      329.27      289.21     13.51 o 
   2  -2  11     2047.60     2077.38     38.50 o 
   3  -2  11       79.27      109.13     12.22 o 
   4  -2  11      735.77      740.29     19.20 o 
   5  -2  11        5.97       17.28     10.56 o 
   6  -2  11     1167.37     1123.11     30.18 o 
   7  -2  11      765.97      778.20     31.16 o 
   8  -2  11       20.24        1.80     11.99 o 
   9  -2  11       15.14        9.87     12.97 o 
  10  -2  11      121.06       92.72     15.98 o 
 -10  -1  11       14.07       29.67     30.55 o 
  -9  -1  11      145.26      178.04     30.55 o 
  -8  -1  11        6.20       20.95     24.44 o 
  -7  -1  11       11.60       29.96     13.39 o 
  -6  -1  11      317.28      271.07     14.87 o 
  -5  -1  11      130.09      134.32     12.18 o 
  -4  -1  11      797.49      746.98     29.77 o 
  -3  -1  11       25.51       16.52      7.26 o 
  -2  -1  11       72.78       93.47     10.33 o 
  -1  -1  11      258.32      216.28      8.57 o 
   0  -1  11     8433.71     8506.91    130.93 o 
   1  -1  11      590.55      476.32     12.55 o 
   2  -1  11     3396.73     3310.41     60.34 o 
   3  -1  11      515.95      495.34     31.86 o 
   4  -1  11       22.74       35.50      9.07 o 
   5  -1  11      587.32      585.53     17.34 o 
   6  -1  11      336.19      315.68     14.63 o 
   7  -1  11       15.19       26.36     10.32 o 
   8  -1  11       21.76       16.69     11.24 o 
   9  -1  11        3.10      -12.29     12.29 o 
  10  -1  11       98.80      131.90     15.30 o 
  11  -1  11        1.34        6.88     17.74 o 
 -10   0  11        6.02        8.73     30.55 o 
  -9   0  11       13.30       13.96     26.18 o 
  -8   0  11        1.11      -24.44     24.44 o 
  -7   0  11        3.57       13.27     13.79 o 
  -6   0  11       35.93       28.01     15.27 o 
  -5   0  11      387.46      427.28     16.76 o 
  -4   0  11      200.47      222.11     10.25 o 
  -3   0  11     5974.60     6056.69    107.78 o 
  -2   0  11       85.25       77.05      7.14 o 
  -1   0  11      700.65      661.18     15.10 o 
   0   0  11       98.74      129.95      8.23 o 
   1   0  11     1218.19     1245.57     25.84 o 
   2   0  11        8.51       -3.67      7.09 o 
   3   0  11      945.72      874.35     26.71 o 
   4   0  11     1256.83     1088.75     26.93 o 
   5   0  11     2658.94     2610.36     56.36 o 
   6   0  11      503.13      479.98     25.18 o 
   7   0  11      362.47      348.18     13.71 o 
   8   0  11       33.38       19.22     13.87 o 
   9   0  11      194.65      216.41     18.29 o 
  10   0  11        3.35        7.92     16.78 o 
  11   0  11       41.64       15.25     23.40 o 
  -9   1  11        3.07        3.49     26.18 o 
  -8   1  11        7.18       11.19     19.64 o 
  -7   1  11       28.85       27.15     14.77 o 
  -6   1  11      407.95      374.03     19.43 o 
  -5   1  11      943.97      959.79     34.26 o 
  -4   1  11      325.12      326.69     12.75 o 
  -3   1  11     1286.86     1298.32     40.81 o 
  -2   1  11      143.18      200.99     23.21 o 
  -1   1  11      493.38      474.37     15.23 o 
   0   1  11     2393.91     2429.54     45.36 o 
   1   1  11     2432.76     2572.28     54.78 o 
   2   1  11      403.43      521.61     16.04 o 
   3   1  11       62.84       65.28      8.82 o 
   4   1  11      460.44      456.29     30.55 o 
   5   1  11     2110.18     1173.85     47.13 o 
   6   1  11      886.31      818.05     21.31 o 
   7   1  11      249.46      287.32     16.09 o 
   8   1  11      681.87      593.65     23.76 o 
   9   1  11      165.82      126.39     16.06 o 
  10   1  11        3.88       -7.50     16.49 o 
  11   1  11        0.57       10.24     22.12 o 
  -9   2  11       59.59       41.89     27.06 o 
  -8   2  11       33.18       14.13     16.35 o 
  -7   2  11        9.25      -14.49     14.49 o 
  -6   2  11      230.85      222.54     17.25 o 
  -5   2  11        3.88        4.68      9.98 o 
  -4   2  11     1896.70     1996.23     39.17 o 
  -3   2  11      325.07      301.76     11.19 o 
  -2   2  11     3132.40     3084.30    113.46 o 
  -1   2  11      556.17      600.03     19.85 o 
   0   2  11       15.89       19.24      7.55 o 
   1   2  11      543.67      557.49     15.27 o 
   2   2  11     2912.96     2738.55     89.35 o 
   3   2  11       79.99       68.63     10.44 o 
   4   2  11      233.89      281.56     20.51 o 
   5   2  11       42.50       29.62     14.26 o 
   6   2  11     2582.85     2503.72     57.25 o 
   7   2  11      319.74      279.58     12.49 o 
   8   2  11     1418.57     1396.22     37.19 o 
   9   2  11        2.58        9.56     13.73 o 
  10   2  11       11.02        9.13     15.74 o 
  11   2  11      317.76      327.34     27.12 o 
  -9   3  11       62.84       88.24     19.43 o 
  -8   3  11        4.56       -3.54     26.62 o 
  -7   3  11      195.78      185.72     44.95 o 
  -6   3  11       40.43       46.81     15.03 o 
  -5   3  11      151.09      143.87     11.61 o 
  -4   3  11      147.93      167.68     13.26 o 
  -3   3  11       93.96       64.92     11.50 o 
  -2   3  11       27.11       28.60     10.20 o 
  -1   3  11       27.21       26.04      8.69 o 
   0   3  11       11.47        7.59      7.74 o 
   1   3  11     1370.68     1309.46     26.31 o 
   2   3  11      104.14       97.50     35.35 o 
   3   3  11      633.82      580.25     29.04 o 
   4   3  11      897.72      866.27     20.08 o 
   5   3  11     1064.22     1149.52     25.17 o 
   6   3  11      934.90      931.89     26.78 o 
   7   3  11      111.53      105.72     11.48 o 
   8   3  11      167.91      190.18     16.44 o 
   9   3  11       70.13       46.79     13.64 o 
  10   3  11       82.84       80.65     34.04 o 
  11   3  11       92.68       86.77     25.75 o 
  -8   4  11        4.61        2.62     25.31 o 
  -7   4  11      180.17      141.39     27.06 o 
  -6   4  11      104.43       68.05     18.73 o 
  -5   4  11      184.78      153.41     16.31 o 
  -4   4  11       20.25       19.20     12.83 o 
  -3   4  11      386.55      376.78     24.42 o 
  -2   4  11       33.35       33.54     10.99 o 
  -1   4  11       13.62       12.72      9.03 o 
   0   4  11      737.63      698.18     20.55 o 
   1   4  11     4631.98     4921.38    131.22 o 
   2   4  11     2213.81     2222.26     57.70 o 
   3   4  11     1560.95     1587.38     32.13 o 
   4   4  11      417.58      465.14     17.82 o 
   5   4  11        1.78       -0.87      9.32 o 
   6   4  11     1591.43     1580.16     32.31 o 
   7   4  11     1441.10     1410.85     40.02 o 
   8   4  11       21.75       16.17     13.68 o 
   9   4  11       58.52       63.88     13.61 o 
  10   4  11      465.59      485.51     26.79 o 
  11   4  11        2.48      -17.85     19.53 o 
  -8   5  11        0.54       38.40     27.93 o 
  -7   5  11       35.72       82.04     25.31 o 
  -6   5  11       77.90       91.40     20.02 o 
  -5   5  11       68.52       62.99     15.36 o 
  -4   5  11      169.71      177.50     15.98 o 
  -3   5  11      191.13      191.62     21.10 o 
  -2   5  11      209.69      212.13     16.47 o 
  -1   5  11      867.31      876.05     25.00 o 
   0   5  11      140.34      162.17     16.12 o 
   1   5  11      685.18      315.94     28.80 o 
   2   5  11      689.77      786.13     21.12 o 
   3   5  11        1.61        5.10      4.40 o 
   4   5  11     1441.02     1459.48     29.72 o 
   5   5  11       75.47       94.53      6.71 o 
   6   5  11       36.49       25.29      6.68 o 
   7   5  11       46.68       52.00     10.19 o 
   8   5  11      217.34      212.05     10.82 o 
   9   5  11       39.01       38.85     12.93 o 
  10   5  11       40.35       42.54     16.23 o 
  11   5  11       94.39       65.43     20.51 o 
  -7   6  11       62.65       48.87     27.06 o 
  -6   6  11       70.56       64.93     21.79 o 
  -5   6  11      238.84      237.10     19.02 o 
  -4   6  11      195.00      206.95     17.02 o 
  -3   6  11        1.85       -8.38     21.27 o 
  -2   6  11      151.83      140.06     13.45 o 
  -1   6  11      278.56      355.55     23.53 o 
   0   6  11      101.26      105.91     15.17 o 
   1   6  11     1114.69     1121.12     89.46 o 
   2   6  11     1863.22     1880.08     43.67 o 
   3   6  11      274.78      266.82     10.19 o 
   4   6  11      712.41      686.35     18.14 o 
   5   6  11      236.42      263.16     21.13 o 
   6   6  11      237.71      222.38     20.75 o 
   7   6  11      611.66      596.61     16.09 o 
   8   6  11       55.85       58.66     11.10 o 
   9   6  11      108.82      122.97     13.27 o 
  10   6  11       10.79        2.04     15.61 o 
  11   6  11      151.75      156.07     20.75 o 
  -6   7  11       21.49       54.81     23.24 o 
  -5   7  11      169.48      194.20     19.56 o 
  -4   7  11       78.06      129.89     17.02 o 
  -3   7  11       34.03       45.02     14.87 o 
  -2   7  11      449.83      527.80     27.72 o 
  -1   7  11      871.88      949.40     36.68 o 
   0   7  11       39.56       34.77     14.67 o 
   1   7  11      266.54      264.19     18.50 o 
   2   7  11      145.28      156.75     14.83 o 
   3   7  11      288.37      232.42     12.27 o 
   4   7  11      160.70      160.40      7.95 o 
   5   7  11       59.21       61.09     17.75 o 
   6   7  11      535.05      644.74     58.04 o 
   7   7  11       84.12       73.04     39.71 o 
   8   7  11      712.15      813.70     38.64 o 
   9   7  11        7.66        9.15     17.02 o 
  10   7  11        0.23        1.46     25.75 o 
  11   7  11        5.15       44.22     30.55 o 
  -6   8  11       65.58       34.34     42.33 o 
  -5   8  11      137.23      137.18     21.03 o 
  -4   8  11      106.02       99.51     18.78 o 
  -3   8  11      182.70      194.58     18.00 o 
  -2   8  11        4.61       12.77     13.56 o 
  -1   8  11        7.94        5.09     18.33 o 
   0   8  11        7.58      -12.51     19.64 o 
   1   8  11       34.98       22.89     14.57 o 
   2   8  11      281.96      243.19     17.61 o 
   3   8  11       20.55       25.40     11.98 o 
   4   8  11       46.80       50.10     10.64 o 
   5   8  11       28.83       41.02     21.82 o 
   6   8  11      495.52      557.02     38.84 o 
   7   8  11        6.70       22.33     20.12 o 
   8   8  11      733.33      737.36     37.89 o 
   9   8  11        1.29      -22.69     31.42 o 
  10   8  11        0.60       -6.72     14.38 o 
  11   8  11        4.10       -0.20     17.61 o 
  -5   9  11        9.57       -4.95     24.84 o 
  -4   9  11        6.89      -18.94     18.94 o 
  -3   9  11      112.99      124.35     18.82 o 
  -2   9  11      245.10      249.42     18.49 o 
  -1   9  11       42.61       52.93     20.18 o 
   0   9  11      150.14      177.22     20.33 o 
   1   9  11      482.48      446.08     41.46 o 
   2   9  11      150.47      121.32     28.80 o 
   3   9  11      243.30      268.04     17.95 o 
   4   9  11       17.46       23.01     12.26 o 
   5   9  11      148.45      138.76     11.56 o 
   6   9  11        3.87       -5.42     19.85 o 
   7   9  11      239.99      229.55     26.63 o 
   8   9  11      112.06      111.64     25.57 o 
   9   9  11      127.92      153.60     36.66 o 
  10   9  11        6.34       21.32     15.71 o 
  -4  10  11       91.30      136.71     22.15 o 
  -3  10  11       22.39       18.00     19.00 o 
  -2  10  11       54.46       92.94     36.66 o 
  -1  10  11        0.56      -21.27     21.27 o 
   0  10  11       27.02        1.22     18.88 o 
   1  10  11        7.53       23.72     18.48 o 
   2  10  11      122.78      156.13     19.17 o 
   3  10  11       21.70       18.84     15.83 o 
   4  10  11      147.44      160.20     21.82 o 
   5  10  11        0.01        0.12     32.29 o 
   6  10  11       37.73        6.98     38.40 o 
   7  10  11       74.72      116.08     41.89 o 
   8  10  11        2.12      -27.06     33.16 o 
   9  10  11       56.39       36.66     36.66 o 
  -2  11  11       15.74       14.47     24.86 o 
  -1  11  11       21.32       44.17     36.66 o 
   0  11  11       25.65       51.50     22.99 o 
   1  11  11        1.37       22.69     19.95 o 
   2  11  11       21.04       32.71     28.36 o 
   3  11  11       27.65        4.34     30.55 o 
   4  11  11       88.31       82.53     17.52 o 
   5  11  11       32.45       31.19     15.37 o 
   6  11  11       12.63        0.35     13.22 o 
   7  11  11        0.16      -22.69     43.64 o 
   0  12  11        2.81       65.53     25.48 o 
   1  12  11        1.26        8.08     21.11 o 
   2  12  11        0.15        2.66     21.00 o 
   3  12  11       39.66       23.34     46.26 o 
   4  12  11        1.82      -18.33     18.33 o 
   5  12  11       21.46        1.30     17.63 o 
   6  12  11        0.04      -16.29     16.29 o 
   7  12  11       34.25       -0.87     16.58 o 
  -5 -10  12       33.72       31.12     25.37 o 
  -4 -10  12       10.36      -34.47     34.47 o 
  -3 -10  12        5.23      -23.61     23.61 o 
  -2 -10  12       15.52       11.35     28.80 o 
  -1 -10  12       28.46      -11.26     27.49 o 
   0 -10  12        5.37      -26.93     31.86 o 
   1 -10  12       11.50        9.57     23.68 o 
   2 -10  12       44.85       92.84     25.67 o 
  -6  -9  12        2.03      -24.11     24.11 o 
  -5  -9  12       90.97       84.87     25.10 o 
  -4  -9  12       82.39       77.35     22.84 o 
  -3  -9  12       28.87       16.58     22.11 o 
  -2  -9  12       10.19       16.92     21.49 o 
  -1  -9  12        4.20       -6.66     20.11 o 
   0  -9  12       15.78       26.88     20.31 o 
   1  -9  12        0.25      -14.46     20.95 o 
   2  -9  12      130.56      140.92     24.04 o 
   3  -9  12       98.01       87.62     26.62 o 
   4  -9  12        2.68       30.78     22.59 o 
  -7  -8  12       61.84       33.01     23.47 o 
  -6  -8  12        1.20        0.52     23.28 o 
  -5  -8  12       19.73        9.03     22.21 o 
  -4  -8  12      321.01      345.81     26.63 o 
  -3  -8  12        0.18      -20.93     32.73 o 
  -2  -8  12      169.63      163.67     18.04 o 
  -1  -8  12      128.17      108.33     29.24 o 
   0  -8  12       40.46       61.95     25.31 o 
   1  -8  12      207.76      183.50     22.02 o 
   2  -8  12        0.19       14.70     13.80 o 
   3  -8  12        8.19        5.08     14.05 o 
   4  -8  12      136.13      132.58     16.31 o 
   5  -8  12       96.28      100.10     16.64 o 
  -8  -7  12       20.82      -20.66     24.53 o 
  -7  -7  12       83.71       45.92     23.91 o 
  -6  -7  12      351.47      331.13     26.40 o 
  -5  -7  12        0.17      -13.80     19.71 o 
  -4  -7  12      261.19      240.65     23.68 o 
  -3  -7  12       25.64       10.69     18.24 o 
  -2  -7  12       40.25       37.97     15.24 o 
  -1  -7  12       48.21       39.48     10.49 o 
   0  -7  12       65.32       60.44     12.20 o 
   1  -7  12        6.51       -5.50     11.79 o 
   2  -7  12      403.08      369.14     17.30 o 
   3  -7  12      143.48      143.09     16.67 o 
   4  -7  12      295.31      294.12     17.18 o 
   5  -7  12       14.78       27.85     18.19 o 
   6  -7  12        2.22      -10.40     20.95 o 
   7  -7  12        0.12      -19.10     19.75 o 
  -9  -6  12      128.73      146.62     33.16 o 
  -8  -6  12        9.48       16.81     53.24 o 
  -7  -6  12       78.57       93.09     22.59 o 
  -6  -6  12      327.92      314.39     25.37 o 
  -5  -6  12      181.56      203.89     51.06 o 
  -4  -6  12       74.02       99.61     30.98 o 
  -3  -6  12      472.46      456.56     20.41 o 
  -2  -6  12      656.06      687.50     33.38 o 
  -1  -6  12       97.30      105.47     10.97 o 
   0  -6  12     1360.41     1437.96     44.92 o 
   1  -6  12      152.18      180.40     13.28 o 
   2  -6  12       15.79       14.45     11.77 o 
   3  -6  12        3.61       13.54     11.84 o 
   4  -6  12       14.22        7.58     13.23 o 
   5  -6  12      140.49      158.66     19.68 o 
   6  -6  12      214.25      143.23     20.08 o 
   7  -6  12      163.02      188.66     21.27 o 
   8  -6  12       85.59       74.18     38.40 o 
  -9  -5  12        1.81      -22.69     28.80 o 
  -8  -5  12      258.94      290.06     46.26 o 
  -7  -5  12       81.25       69.29     26.62 o 
  -6  -5  12      107.64      122.15     20.55 o 
  -5  -5  12      121.27      105.17     19.67 o 
  -4  -5  12       20.68       46.38     17.39 o 
  -3  -5  12      124.98      131.59     10.66 o 
  -2  -5  12      192.50      167.97     19.39 o 
  -1  -5  12     1509.47     1537.49     32.87 o 
   0  -5  12      366.89      414.24     16.12 o 
   1  -5  12      129.58      136.14     12.18 o 
   2  -5  12      468.08      492.34     25.82 o 
   3  -5  12       10.51       16.38      9.77 o 
   4  -5  12       14.52       22.78      9.58 o 
   5  -5  12       60.23       54.01     13.22 o 
   6  -5  12      103.10       77.48     17.57 o 
   7  -5  12        0.04       11.01     18.40 o 
   8  -5  12       60.67       23.51     17.89 o 
  -9  -4  12       31.21       12.22     28.80 o 
  -8  -4  12       78.93       80.29     27.06 o 
  -7  -4  12       24.73       21.17     19.85 o 
  -6  -4  12      196.67      181.87     53.24 o 
  -5  -4  12       16.39       20.62     37.96 o 
  -4  -4  12      203.08      169.87     12.45 o 
  -3  -4  12      233.64      261.26     12.28 o 
  -2  -4  12      347.79      372.54     15.49 o 
  -1  -4  12       14.95       22.93     11.81 o 
   0  -4  12     2882.29     3015.60     49.87 o 
   1  -4  12      350.18      391.28     16.90 o 
   2  -4  12     2260.82     2428.40     41.23 o 
   3  -4  12      117.18      127.33      9.68 o 
   4  -4  12      195.73      158.16     13.53 o 
   5  -4  12      258.33      251.23     15.56 o 
   6  -4  12        9.89       27.04     13.24 o 
   7  -4  12       90.97       62.33     21.89 o 
   8  -4  12      120.59      120.05     15.21 o 
   9  -4  12      123.40      145.02     19.59 o 
  -9  -3  12        4.31      -18.33     27.93 o 
  -8  -3  12       35.47       62.84     26.18 o 
  -7  -3  12       79.23       62.84     24.44 o 
  -6  -3  12        1.47       25.89     20.95 o 
  -5  -3  12       41.21       61.93     11.57 o 
  -4  -3  12      485.94      498.36     29.22 o 
  -3  -3  12      557.75      579.09     17.94 o 
  -2  -3  12     2345.29     2310.79     39.88 o 
  -1  -3  12      131.00      130.57      8.96 o 
   0  -3  12     1430.23     1333.19     29.24 o 
   1  -3  12       81.26      105.46      9.07 o 
   2  -3  12       15.78       13.65      7.73 o 
   3  -3  12      146.44      181.57      8.50 o 
   4  -3  12        9.66       -0.29     10.56 o 
   5  -3  12        0.08        7.30     11.48 o 
   6  -3  12       98.78      118.25     13.67 o 
   7  -3  12       20.62       39.03     14.08 o 
   8  -3  12       21.85       22.76     13.45 o 
   9  -3  12      112.35       90.27     15.81 o 
  10  -3  12        1.03      -20.96     26.74 o 
  -9  -2  12       24.26       38.40     27.06 o 
  -8  -2  12       91.77       51.49     25.31 o 
  -7  -2  12       85.24       89.02     24.44 o 
  -6  -2  12        0.68      -12.77     13.00 o 
  -5  -2  12     1084.80     1100.79     29.39 o 
  -4  -2  12       99.52      120.56     10.36 o 
  -3  -2  12       70.95       61.82      8.62 o 
  -2  -2  12      992.91     1096.64     26.24 o 
  -1  -2  12     1492.54     1636.87     33.45 o 
   0  -2  12       57.78       69.32      7.29 o 
   1  -2  12     1785.49     1694.23     33.03 o 
   2  -2  12      723.74      620.93     44.35 o 
   3  -2  12      221.77      242.63     13.14 o 
   4  -2  12     3702.63     3768.30     68.92 o 
   5  -2  12       43.21       83.93     17.52 o 
   6  -2  12      247.27      314.06     18.28 o 
   7  -2  12       44.23       68.75     19.09 o 
   8  -2  12       17.56       49.49     12.67 o 
   9  -2  12       64.50       49.81     14.23 o 
  10  -2  12        0.41        0.51     14.86 o 
  -9  -1  12        1.96       17.45     27.93 o 
  -8  -1  12      175.55      185.02     28.80 o 
  -7  -1  12       73.30       93.46     15.10 o 
  -6  -1  12      148.73      129.12     14.66 o 
  -5  -1  12      169.84      159.70     14.77 o 
  -4  -1  12      971.94     1012.39     22.34 o 
  -3  -1  12      472.64      495.64     14.68 o 
  -2  -1  12     1016.86     1013.76     47.15 o 
  -1  -1  12      866.75      796.02     17.90 o 
   0  -1  12      271.33      275.33      9.58 o 
   1  -1  12     1429.54     1491.91     35.67 o 
   2  -1  12      133.80      181.71     15.68 o 
   3  -1  12      251.16      244.56     14.03 o 
   4  -1  12      271.66      251.93     12.89 o 
   5  -1  12      166.39      161.86     14.22 o 
   6  -1  12      645.59      625.50     24.21 o 
   7  -1  12      244.09      253.36     16.88 o 
   8  -1  12       74.57       77.35     12.27 o 
   9  -1  12        0.90        1.73     12.92 o 
  10  -1  12       27.36       16.55     14.67 o 
  -9   0  12        0.29        2.62     27.06 o 
  -8   0  12       12.48       25.31     24.44 o 
  -7   0  12       13.24       -3.31     14.49 o 
  -6   0  12      223.07      237.36     17.52 o 
  -5   0  12        9.25       -1.50     13.09 o 
  -4   0  12      927.87      884.29     23.74 o 
  -3   0  12       54.10       56.00     14.61 o 
  -2   0  12       29.59       34.82      7.91 o 
  -1   0  12      293.24      259.77     16.66 o 
   0   0  12       18.67        6.37      8.96 o 
   1   0  12      179.11      116.11     10.10 o 
   2   0  12       27.17        5.09      8.20 o 
   3   0  12      491.04      459.75     19.49 o 
   4   0  12     1418.80     1423.39     33.90 o 
   5   0  12     3914.66     3975.09     83.49 o 
   6   0  12      646.92      667.01     18.87 o 
   7   0  12     1232.84     1141.87     45.59 o 
   8   0  12      103.85       83.07     15.44 o 
   9   0  12      246.74      228.16     27.68 o 
  10   0  12       54.43       55.96     18.60 o 
  11   0  12       76.03       98.62     25.32 o 
  -9   1  12       23.21        0.87     26.18 o 
  -8   1  12      230.66      218.97     18.75 o 
  -7   1  12        8.67        9.60     15.11 o 
  -6   1  12       77.98       88.20     15.43 o 
  -5   1  12       48.17       59.76     11.45 o 
  -4   1  12       10.94       16.52      9.25 o 
  -3   1  12      644.18      683.88     18.65 o 
  -2   1  12        2.51        8.42      6.97 o 
  -1   1  12        3.31       20.51      9.74 o 
   0   1  12     1732.87     1783.78     40.94 o 
   1   1  12     1192.59     1209.29     30.25 o 
   2   1  12     5232.85     4978.21    229.56 o 
   3   1  12      107.66      130.35     13.96 o 
   4   1  12        3.33       -8.06      8.06 o 
   5   1  12      813.19      779.33     29.77 o 
   6   1  12       82.89       78.59      9.75 o 
   7   1  12      322.43      323.40     27.04 o 
   8   1  12       20.45        6.77     13.53 o 
   9   1  12      172.80      157.93     17.24 o 
  10   1  12      133.95      127.21     18.06 o 
  11   1  12        0.04      -21.63     21.63 o 
  -9   2  12        7.26       41.89     27.93 o 
  -8   2  12       46.76       54.54     17.58 o 
  -7   2  12       14.49        2.84     15.73 o 
  -6   2  12       17.42       27.86     15.03 o 
  -5   2  12      877.20      936.01     24.14 o 
  -4   2  12        1.23        5.06      9.19 o 
  -3   2  12       55.02       56.20      8.66 o 
  -2   2  12      642.76      632.87     21.83 o 
  -1   2  12      960.46      954.07     26.08 o 
   0   2  12     2480.99     2321.90     51.21 o 
   1   2  12        4.15        2.87      7.92 o 
   2   2  12     2368.81     2447.70     60.86 o 
   3   2  12      148.37       -0.39      2.73 o 
   4   2  12      304.40      329.90     32.29 o 
   5   2  12     1285.93     1173.09     37.74 o 
   6   2  12        7.55        4.79     10.89 o 
   7   2  12       87.24       95.57     10.42 o 
   8   2  12       96.75       79.06     14.16 o 
   9   2  12      312.33      249.36     17.95 o 
  10   2  12       79.97      101.46     17.42 o 
  11   2  12        2.13       13.44     21.79 o 
  -8   3  12      228.67      227.28     21.82 o 
  -7   3  12       48.29       65.86     16.63 o 
  -6   3  12      129.95      139.58     20.07 o 
  -5   3  12        3.49       -1.35     10.59 o 
  -4   3  12      125.36      118.86     17.86 o 
  -3   3  12      842.89      849.03     26.94 o 
  -2   3  12      224.35      252.45     14.02 o 
  -1   3  12       41.90       67.55     10.28 o 
   0   3  12      770.13      810.54     23.09 o 
   1   3  12     3111.12     3085.78     65.32 o 
   3   3  12      800.46      770.87    105.60 o 
   4   3  12      359.96      360.02     18.88 o 
   5   3  12      428.29      443.70     23.78 o 
   6   3  12      108.32      103.09     15.45 o 
   7   3  12      860.72      803.38     26.53 o 
   8   3  12       70.06       48.76     13.07 o 
   9   3  12      154.38      158.46     15.97 o 
  10   3  12        1.46        1.42     15.31 o 
  11   3  12      234.40      222.37     24.54 o 
  -8   4  12        2.47       10.47     27.06 o 
  -7   4  12        7.25      -20.95     25.31 o 
  -6   4  12       56.13       56.73     23.56 o 
  -5   4  12        4.48       -2.82     14.63 o 
  -4   4  12        4.46       28.89     13.86 o 
  -3   4  12      138.08      159.74     14.00 o 
  -2   4  12      369.95      363.47     16.34 o 
  -1   4  12      267.46      332.22     14.81 o 
   0   4  12      702.92      662.34     20.84 o 
   2   4  12       15.73        8.31      5.24 o 
   3   4  12      484.13      426.12     18.15 o 
   4   4  12       71.59       25.73     12.10 o 
   5   4  12       83.22       62.30     10.99 o 
   6   4  12      990.31      905.03     27.46 o 
   7   4  12       39.54       42.29     11.27 o 
   8   4  12      534.55      536.43     23.30 o 
   9   4  12      125.32      139.74     15.07 o 
  10   4  12       80.68       38.04     18.23 o 
  11   4  12      185.52      212.03     23.66 o 
  -7   5  12      162.08      151.86     29.67 o 
  -6   5  12      385.85      410.66     34.47 o 
  -5   5  12       50.63       30.82     15.98 o 
  -4   5  12      937.56      937.42     31.45 o 
  -3   5  12      161.83      174.21     20.90 o 
  -2   5  12       12.75       24.17     12.09 o 
  -1   5  12      371.42      346.08     15.34 o 
   0   5  12     1371.97     1372.29     52.80 o 
   1   5  12     1524.61     1273.94    182.84 o 
   2   5  12      670.12      657.03     23.43 o 
   3   5  12      498.51      511.95     18.77 o 
   4   5  12      939.46      973.18     22.75 o 
   5   5  12       25.21       19.56     11.34 o 
   6   5  12     1169.17     1216.34     32.54 o 
   7   5  12      301.86      256.81     18.98 o 
   8   5  12      542.78      547.26     21.27 o 
   9   5  12       10.50       17.20     13.42 o 
  10   5  12       38.76       15.19     16.62 o 
  11   5  12        0.17       -4.66     34.47 o 
  -7   6  12      152.76      131.79     31.42 o 
  -6   6  12       62.66       49.44     30.11 o 
  -5   6  12       17.17       20.90     16.88 o 
  -4   6  12       79.21       74.40     16.54 o 
  -3   6  12      131.78      159.04     17.94 o 
  -2   6  12       91.16       99.74     14.05 o 
  -1   6  12      756.09      729.93     28.46 o 
   0   6  12      219.67      195.29     40.15 o 
   1   6  12      216.19      183.45     16.92 o 
   2   6  12       67.57       58.70     10.54 o 
   3   6  12      799.65      892.81     44.51 o 
   4   6  12       31.40       37.70      7.18 o 
   5   6  12     1170.29     1146.92     28.09 o 
   6   6  12      417.93      442.66     13.92 o 
   7   6  12      835.59      871.05     26.79 o 
   8   6  12      141.33      115.63     12.44 o 
   9   6  12        6.84        9.21     23.77 o 
  10   6  12        1.96       11.67     25.31 o 
  11   6  12       28.47       13.77     38.40 o 
  -6   7  12       23.61       35.61     34.91 o 
  -5   7  12      152.94      222.11     20.63 o 
  -4   7  12      402.92      394.42     21.53 o 
  -3   7  12      161.64      155.36     17.11 o 
  -2   7  12      482.05      480.51     24.98 o 
  -1   7  12       29.76        8.64     17.27 o 
   0   7  12      227.37      217.09     19.82 o 
   1   7  12      536.62      622.77     63.27 o 
   2   7  12      141.20      113.39     14.91 o 
   3   7  12       85.33       68.35     12.87 o 
   4   7  12        0.97       -5.80      9.65 o 
   5   7  12      375.16      379.30     12.44 o 
   6   7  12       27.26       38.25     19.03 o 
   7   7  12      798.39      790.46     49.75 o 
   8   7  12        2.69       20.64     10.69 o 
   9   7  12        9.14        3.75     12.39 o 
  10   7  12       35.53       43.12     24.00 o 
  11   7  12       59.49       53.80     19.26 o 
  -5   8  12       82.65       74.24     19.37 o 
  -4   8  12       51.24       31.17     17.64 o 
  -3   8  12        6.63       25.76     16.51 o 
  -2   8  12      237.47      242.84     18.03 o 
  -1   8  12      112.97      110.40     22.69 o 
   0   8  12      195.39      187.54     37.09 o 
   1   8  12       77.96       70.86     16.62 o 
   2   8  12      304.74      275.27     28.80 o 
   3   8  12        0.19       -1.89     28.80 o 
   4   8  12      169.58      191.04     14.54 o 
   5   8  12        5.30       12.87      9.00 o 
   6   8  12      161.49      199.50     23.40 o 
   7   8  12      123.16      124.00     23.04 o 
   8   8  12      362.33      345.98     28.83 o 
   9   8  12        5.89        8.68     12.13 o 
  10   8  12       49.15       31.38     15.11 o 
  -4   9  12        0.20       14.80     19.34 o 
  -3   9  12      108.76      117.47     19.54 o 
  -2   9  12       39.27       25.17     16.00 o 
  -1   9  12       18.68       34.99     19.53 o 
   0   9  12      183.60      167.54     21.27 o 
   1   9  12       91.62       92.23     18.29 o 
   2   9  12       45.35       68.05     45.38 o 
   3   9  12       16.28       28.83     14.84 o 
   4   9  12        1.19       27.94     20.95 o 
   5   9  12        5.90      -24.24     44.07 o 
   6   9  12      169.03      174.55     41.02 o 
   7   9  12      215.83      201.81     26.14 o 
   8   9  12        2.97      -17.20     25.31 o 
   9   9  12        4.08       17.45     34.04 o 
  10   9  12       15.24       39.27     14.59 o 
  -3  10  12       78.53       84.21     20.73 o 
  -2  10  12       41.07       83.86     24.86 o 
  -1  10  12       40.18       36.72     22.86 o 
   0  10  12       26.81       34.75     20.48 o 
   1  10  12      200.67      220.49     22.33 o 
   2  10  12       11.87       12.08     17.25 o 
   3  10  12      674.76      693.31     31.85 o 
   4  10  12        0.95       -9.73     14.49 o 
   5  10  12       79.55       58.45     14.84 o 
   6  10  12        8.72       -1.75     39.27 o 
   7  10  12      269.77      222.55     46.26 o 
   8  10  12       11.73      123.93     42.76 o 
   9  10  12        0.28      -10.47     35.78 o 
  -2  11  12        0.63       47.27     27.09 o 
  -1  11  12       96.08      112.68     25.90 o 
   0  11  12        0.84       -8.93     21.42 o 
   1  11  12       85.66       97.71     24.44 o 
   2  11  12       14.06       22.14     34.91 o 
   3  11  12       33.16       39.31     18.24 o 
   4  11  12       75.58       63.41     23.13 o 
   5  11  12        0.13      -13.11     15.22 o 
   6  11  12       23.91       20.06     14.05 o 
   7  11  12        5.08      -20.07     42.76 o 
   1  12  12        0.19        2.73     21.89 o 
   2  12  12       17.40       36.40     21.69 o 
   3  12  12        2.80      -10.47     20.95 o 
   4  12  12        4.90        4.36     19.35 o 
   5  12  12       19.39       25.41     18.41 o 
   6  12  12        0.71      -18.29     41.46 o 
  -4 -10  13        8.96       30.55     32.29 o 
  -3 -10  13        4.45       17.45     30.55 o 
  -2 -10  13        9.74       -8.73     29.67 o 
  -1 -10  13        8.77        0.31     22.93 o 
   0 -10  13       17.77      -13.11     23.86 o 
   1 -10  13       19.69       21.18     30.11 o 
  -6  -9  13       10.03       14.84     32.29 o 
  -5  -9  13       22.69       27.06     32.29 o 
  -4  -9  13        1.68      -13.09     28.80 o 
  -3  -9  13        9.28       14.84     28.80 o 
  -2  -9  13        9.51       24.44     27.93 o 
  -1  -9  13        4.27        0.73     21.59 o 
   0  -9  13       41.97       39.71     21.31 o 
   1  -9  13       24.26      -11.71     20.96 o 
   2  -9  13       92.76       81.39     23.40 o 
   3  -9  13        2.18      -17.19     23.40 o 
  -7  -8  13       23.94       -6.11     30.55 o 
  -6  -8  13        0.22       16.10     24.53 o 
  -5  -8  13       67.81       35.67     50.18 o 
  -4  -8  13       12.11       23.07     21.58 o 
  -3  -8  13       94.50       83.78     27.93 o 
  -2  -8  13       57.94       51.97     20.34 o 
  -1  -8  13       41.96       -2.24     28.80 o 
   0  -8  13      108.93      114.84     21.38 o 
   1  -8  13       20.49       23.26     20.31 o 
   2  -8  13        2.06       12.73     14.93 o 
   3  -8  13       47.28       47.08     15.36 o 
   4  -8  13        0.86       -5.01     14.88 o 
   5  -8  13       87.16      113.02     21.78 o 
  -7  -7  13        9.71        2.58     22.84 o 
  -6  -7  13       63.85       48.46     22.59 o 
  -5  -7  13       85.05       61.16     22.22 o 
  -4  -7  13       18.29      -17.83     19.92 o 
  -3  -7  13      105.07      139.79     21.18 o 
  -2  -7  13      431.27      421.40     69.82 o 
  -1  -7  13      329.78      348.06     16.46 o 
   0  -7  13       38.12       63.71     13.22 o 
   1  -7  13       65.44       67.77     14.27 o 
   2  -7  13        9.65        9.52     12.85 o 
   3  -7  13       83.19       58.51     13.81 o 
   4  -7  13        0.32        8.52     13.86 o 
   5  -7  13       34.98       30.43     19.42 o 
   6  -7  13        0.90       -6.03     19.03 o 
  -8  -6  13       92.17       57.60     33.16 o 
  -7  -6  13        8.17       -9.60     27.06 o 
  -6  -6  13       70.89       40.95     21.58 o 
  -5  -6  13       58.62       64.89     20.55 o 
  -4  -6  13      383.88      409.27     26.18 o 
  -3  -6  13      100.41      100.45     29.67 o 
  -2  -6  13      991.92      964.56     27.79 o 
  -1  -6  13        6.29        4.86     18.42 o 
   0  -6  13       23.11       20.73     12.25 o 
   1  -6  13       82.24       79.83     12.75 o 
   2  -6  13       21.90       18.37     14.20 o 
   3  -6  13       42.47       48.26     12.68 o 
   4  -6  13        0.64        7.29     12.80 o 
   5  -6  13       20.02       12.29     29.24 o 
   6  -6  13        5.89       19.28     18.57 o 
   7  -6  13      170.40      128.57     22.73 o 
  -8  -5  13        5.81       32.29     29.67 o 
  -7  -5  13       43.76       19.20     27.93 o 
  -6  -5  13       77.20       80.72     20.55 o 
  -5  -5  13      112.19      120.36     20.66 o 
  -4  -5  13      405.41      444.94     36.66 o 
  -3  -5  13      175.67      169.27     18.52 o 
  -2  -5  13      186.02      175.54     11.89 o 
  -1  -5  13      423.72      427.48     17.86 o 
   0  -5  13       23.46       16.92     11.44 o 
   1  -5  13      542.10      584.29     20.49 o 
   2  -5  13      215.64      222.81     13.85 o 
   3  -5  13      178.54      194.30     11.80 o 
   4  -5  13      226.78      281.22     21.13 o 
   5  -5  13      162.30      149.69     18.23 o 
   6  -5  13      160.70      201.68     21.13 o 
   7  -5  13       68.63       64.30     30.11 o 
   8  -5  13       32.68       48.07     22.64 o 
  -9  -4  13        1.56        1.75     29.67 o 
  -8  -4  13        1.64      -22.69     27.93 o 
  -7  -4  13      157.60      141.39     28.80 o 
  -6  -4  13       29.00       13.09     23.56 o 
  -5  -4  13      117.30      122.99     19.67 o 
  -4  -4  13      404.55      413.73     17.16 o 
  -3  -4  13      167.59      169.64     16.75 o 
  -2  -4  13      218.98      280.65     13.04 o 
  -1  -4  13      220.00      188.95     12.72 o 
   0  -4  13       21.07       30.60      9.46 o 
   1  -4  13      127.35      112.07     14.63 o 
   2  -4  13     1242.67     1163.13     23.71 o 
   3  -4  13       31.39       19.81      9.03 o 
   4  -4  13      331.17      310.81     16.77 o 
   5  -4  13       23.24       33.67     13.53 o 
   6  -4  13       16.98       27.57     14.09 o 
   7  -4  13       79.51       68.89     21.59 o 
   8  -4  13        1.31       -9.42     14.55 o 
   9  -4  13      104.83      127.31     20.20 o 
  -9  -3  13       56.32       32.29     27.93 o 
  -8  -3  13        0.81      -20.07     26.18 o 
  -7  -3  13        1.95        2.62     23.56 o 
  -6  -3  13      373.39      350.84     30.55 o 
  -5  -3  13      655.09      734.99     26.59 o 
  -4  -3  13       40.83       24.75     17.02 o 
  -3  -3  13       98.67       88.48     11.72 o 
  -2  -3  13      241.95      249.32     11.81 o 
  -1  -3  13      839.88      839.65     21.64 o 
   0  -3  13        3.98       -3.68      8.31 o 
   1  -3  13       99.89       81.87      9.05 o 
   2  -3  13       11.43       -2.81      9.70 o 
   3  -3  13     2875.13     2841.08     54.14 o 
   4  -3  13       11.48        0.42     12.65 o 
   5  -3  13     1211.00     1243.37     33.39 o 
   6  -3  13       52.27       59.13     13.75 o 
   7  -3  13      300.59      352.78     19.30 o 
   8  -3  13       64.23       83.50     14.88 o 
   9  -3  13       10.65       11.33     15.58 o 
  -9  -2  13        1.40      -27.93     27.93 o 
  -8  -2  13       74.50       87.27     26.18 o 
  -7  -2  13       57.30       60.22     26.18 o 
  -6  -2  13      164.84      132.50     33.60 o 
  -5  -2  13      195.24      190.05     15.73 o 
  -4  -2  13      302.35      344.99     15.21 o 
  -3  -2  13        8.93        5.78      9.32 o 
  -2  -2  13      131.64      127.21     12.47 o 
  -1  -2  13       77.31       64.81      8.80 o 
   0  -2  13     1066.50     1120.72     24.80 o 
   1  -2  13      186.23      169.30     10.20 o 
   2  -2  13      700.56      744.87     25.61 o 
   3  -2  13      753.88      638.74     22.56 o 
   4  -2  13       24.70       18.91     11.30 o 
   5  -2  13      509.01      493.91     19.78 o 
   6  -2  13       57.36       93.84     13.47 o 
   7  -2  13        6.16       18.42     16.23 o 
   8  -2  13       12.52       21.23     13.29 o 
   9  -2  13       45.16       32.92     14.54 o 
  10  -2  13       40.78       33.35     16.15 o 
  -9  -1  13        0.17      -10.47     27.93 o 
  -8  -1  13        2.79        6.11     25.31 o 
  -7  -1  13       37.69       35.28     15.03 o 
  -6  -1  13      295.68      301.82     29.67 o 
  -5  -1  13       21.49       27.35     12.92 o 
  -4  -1  13       78.38       83.82     11.57 o 
  -3  -1  13      744.93      707.06     23.68 o 
  -2  -1  13     1006.58      950.64     22.43 o 
  -1  -1  13      484.42      506.28     15.87 o 
   0  -1  13     1828.42     1745.34     33.85 o 
   1  -1  13       16.60       16.37      9.67 o 
   2  -1  13       27.12       35.26     10.19 o 
   3  -1  13      541.32      516.56     19.95 o 
   4  -1  13      791.15      869.70     31.78 o 
   5  -1  13     1401.38     1439.09     31.02 o 
   6  -1  13      639.74      729.43     24.20 o 
   7  -1  13      607.02      617.68     22.67 o 
   8  -1  13        6.61       -2.69     13.48 o 
   9  -1  13      238.10      213.04     16.00 o 
  10  -1  13       44.84       50.66     19.15 o 
  -9   0  13       92.46      130.91     29.67 o 
  -8   0  13       10.26        6.11     25.31 o 
  -7   0  13      306.88      346.35     30.98 o 
  -6   0  13       10.73       19.26     19.64 o 
  -5   0  13       81.18      102.03     14.49 o 
  -4   0  13       84.93       85.75     10.43 o 
  -3   0  13      676.54      700.36     25.07 o 
  -2   0  13       77.32       77.91      9.32 o 
  -1   0  13      255.05      265.81      9.89 o 
   0   0  13      454.38      450.76     22.73 o 
   1   0  13     1258.05     1268.74     31.63 o 
   2   0  13      132.19      152.09     20.83 o 
   3   0  13      367.47      361.53     36.22 o 
   4   0  13       92.94      115.11     18.12 o 
   5   0  13      364.25      372.96     15.73 o 
   6   0  13      371.37      386.47     14.36 o 
   7   0  13       31.16       26.04     13.77 o 
   8   0  13      179.77      169.07     17.26 o 
   9   0  13      269.17      223.43     19.86 o 
  10   0  13       43.54       32.06     18.44 o 
  -9   1  13        1.07       19.20     27.93 o 
  -8   1  13       24.24       14.98     17.25 o 
  -7   1  13       38.66       17.77     16.01 o 
  -6   1  13      266.49      291.71     19.13 o 
  -5   1  13      134.47      127.30     20.07 o 
  -4   1  13      291.05      280.48     12.85 o 
  -3   1  13        6.71        3.28      8.49 o 
  -2   1  13     1729.22     1663.53     32.94 o 
  -1   1  13     4979.46     4741.88     99.12 o 
   0   1  13       56.25       67.46     10.12 o 
   1   1  13     1711.83     1695.05     44.60 o 
   2   1  13        5.93        4.16      9.07 o 
   3   1  13      149.57      137.35     11.74 o 
   4   1  13      373.52      329.24     25.31 o 
   5   1  13      352.22      339.44     19.85 o 
   6   1  13       57.97       66.44     14.01 o 
   7   1  13       24.01       10.77     16.94 o 
   8   1  13       83.63       69.14     14.60 o 
   9   1  13      314.92      396.95     44.19 o 
  10   1  13      169.17      149.17     18.71 o 
  11   1  13       71.87       60.41     23.73 o 
  -8   2  13       14.09        8.67     17.86 o 
  -7   2  13      214.45      242.78     19.13 o 
  -6   2  13       58.86       60.22     15.28 o 
  -5   2  13      202.87      245.95     20.94 o 
  -4   2  13      890.67      921.46     23.27 o 
  -3   2  13      121.97      131.93     13.20 o 
  -2   2  13      135.67      100.37     12.35 o 
  -1   2  13        6.47        2.31     10.47 o 
   0   2  13     1661.06     1749.59     56.02 o 
   1   2  13       11.33       20.83      8.83 o 
   2   2  13      408.85      387.34     47.76 o 
   4   2  13     1998.46     1990.91     58.24 o 
   5   2  13      521.01      517.60     29.24 o 
   6   2  13     2294.71     2192.55     52.39 o 
   7   2  13       35.16       10.08      9.85 o 
   8   2  13       24.44       12.43     13.80 o 
   9   2  13        1.28       15.47     22.57 o 
  10   2  13      467.62      458.77     34.01 o 
  11   2  13       18.45        6.56     22.58 o 
  -8   3  13       60.92       45.38     27.06 o 
  -7   3  13      124.34       74.18     24.44 o 
  -6   3  13      443.87      270.55     29.67 o 
  -5   3  13        2.28       -9.37     16.72 o 
  -4   3  13        9.65       27.18     13.94 o 
  -3   3  13      149.97      179.70     15.19 o 
  -2   3  13     1872.66     1904.09     52.80 o 
  -1   3  13      326.93      379.81     19.99 o 
   0   3  13       51.34       43.62     10.01 o 
   1   3  13     1345.12     1265.87     30.97 o 
   2   3  13       46.30        1.45      4.80 o 
   3   3  13      101.33      111.71     27.06 o 
   4   3  13     1014.00     1049.33     36.05 o 
   5   3  13     1261.55     1195.57     52.23 o 
   6   3  13      302.35      318.30     16.27 o 
   7   3  13      473.43      459.09     20.48 o 
   8   3  13        8.15        6.45     12.93 o 
   9   3  13       27.01       38.31     15.32 o 
  10   3  13        7.57       10.96     15.74 o 
  11   3  13        7.79       -6.11     21.41 o 
  -8   4  13        1.49       -6.11     27.06 o 
  -7   4  13        0.35        0.00     24.44 o 
  -6   4  13       17.23        6.98     23.56 o 
  -5   4  13      364.25      429.12     21.76 o 
  -4   4  13        6.43      -11.88     14.32 o 
  -3   4  13     1040.81     1091.15     32.32 o 
  -2   4  13        1.83      -11.84     11.84 o 
  -1   4  13        6.98       17.17     10.65 o 
   0   4  13      314.47      323.92     23.56 o 
   1   4  13     1885.46     1882.09     78.55 o 
   2   4  13        0.10       -9.25     10.22 o 
   3   4  13       16.48       16.29     13.35 o 
   4   4  13        9.01       15.89     18.15 o 
   5   4  13     2678.52     2722.46     62.48 o 
   6   4  13       60.55       58.08     11.96 o 
   7   4  13      592.60      608.62     25.64 o 
   8   4  13       30.61       31.73     10.50 o 
   9   4  13       18.68       29.34     14.78 o 
  10   4  13      205.41      230.23     19.30 o 
  11   4  13        3.02        2.37     20.32 o 
  -7   5  13       26.52       31.42     26.18 o 
  -6   5  13      191.89      155.35     29.67 o 
  -5   5  13       10.90        8.91     16.43 o 
  -4   5  13       32.04       17.86     15.36 o 
  -3   5  13        4.51        6.26     13.83 o 
  -2   5  13      543.84      593.48     23.82 o 
  -1   5  13        4.47        4.67     11.19 o 
   0   5  13      387.87      378.83     54.98 o 
   1   5  13       42.14       18.29     23.56 o 
   2   5  13     1126.90     1064.89     29.66 o 
   3   5  13     1843.03     1992.56     47.61 o 
   4   5  13     1144.43     1244.46     33.27 o 
   5   5  13       44.72       38.97     12.48 o 
   6   5  13      387.90      358.80     16.42 o 
   7   5  13      122.06      100.55     13.04 o 
   8   5  13        0.23        0.94     12.57 o 
   9   5  13       61.39       30.19     14.51 o 
  10   5  13      102.64      125.21     19.29 o 
  11   5  13       10.46       32.82     20.48 o 
  -6   6  13       50.19       54.74     23.48 o 
  -5   6  13        0.09      -10.51     17.54 o 
  -4   6  13      202.15      209.48     18.49 o 
  -3   6  13      155.96      170.58     16.60 o 
  -2   6  13       17.35       18.19     13.67 o 
  -1   6  13      437.16      442.85     21.89 o 
   0   6  13      626.48      540.49     34.47 o 
   1   6  13      795.95      778.41     32.24 o 
   2   6  13      135.76      113.59     12.21 o 
   3   6  13        0.15       -6.19     10.52 o 
   4   6  13      238.56      223.43     13.76 o 
   5   6  13      461.06      479.99     19.50 o 
   6   6  13      550.98      562.74     28.76 o 
   7   6  13      140.02      130.10     13.01 o 
   8   6  13       23.45       19.77     11.58 o 
   9   6  13      258.76      297.19     22.32 o 
  10   6  13       30.60       56.00     23.56 o 
  11   6  13      187.74      227.93     23.46 o 
  -6   7  13        0.58       20.77     24.69 o 
  -5   7  13       24.96       10.81     19.62 o 
  -4   7  13       70.85       96.45     18.58 o 
  -3   7  13       40.25       37.68     16.03 o 
  -2   7  13      300.47      274.05     17.89 o 
  -1   7  13       54.83       65.62     18.85 o 
   0   7  13        8.46       10.93     16.50 o 
   1   7  13      297.22      347.41     22.20 o 
   2   7  13      263.17      325.15     20.75 o 
   3   7  13        6.23        6.27     13.54 o 
   4   7  13       12.01       -2.71     10.63 o 
   5   7  13      138.43      173.07     12.57 o 
   6   7  13        4.18        8.21     13.45 o 
   7   7  13      478.50      437.36     19.95 o 
   8   7  13       23.59       50.02     11.93 o 
   9   7  13       35.07       26.39     13.15 o 
  10   7  13       85.91       91.52     17.79 o 
  -5   8  13       59.52       46.30     35.78 o 
  -4   8  13        2.80      -18.68     18.68 o 
  -3   8  13       11.40       12.75     17.00 o 
  -2   8  13       40.14       23.66     15.56 o 
  -1   8  13      107.07      121.22     23.56 o 
   0   8  13       90.23       86.09     19.03 o 
   1   8  13      635.93      619.62     34.47 o 
   2   8  13       95.70       82.51     16.14 o 
   3   8  13       69.44       59.84     15.11 o 
   4   8  13      146.98      143.26     15.33 o 
   5   8  13      325.22      343.77     16.78 o 
   6   8  13      199.28      236.58     24.11 o 
   7   8  13       36.72        9.02     21.58 o 
   8   8  13       36.95       -7.00     23.23 o 
   9   8  13       22.93       21.52     13.54 o 
  10   8  13      126.29      128.14     17.39 o 
  -4   9  13        1.38       29.39     20.43 o 
  -3   9  13       66.88       93.90     19.95 o 
  -2   9  13       85.41       91.09     18.37 o 
  -1   9  13       37.25       53.53     22.40 o 
   0   9  13       63.94       29.47     19.54 o 
   1   9  13       30.60       16.86     17.70 o 
   2   9  13      116.58      107.53     18.39 o 
   3   9  13       46.83       82.53     16.61 o 
   4   9  13       91.64      112.96     15.89 o 
   5   9  13       24.93       33.41     12.97 o 
   6   9  13      206.21      214.91     19.64 o 
   7   9  13      464.01      521.05     33.12 o 
   8   9  13       44.29       85.65     26.00 o 
   9   9  13       76.64       21.82     35.78 o 
  -3  10  13        3.44      -26.48     26.48 o 
  -2  10  13        2.57       -1.25     26.31 o 
  -1  10  13       12.36      -14.38     22.59 o 
   0  10  13      105.58       93.49     22.45 o 
   1  10  13        2.05       20.93     19.86 o 
   2  10  13        0.63      -14.25     20.07 o 
   3  10  13       17.46       41.75     18.03 o 
   4  10  13        2.03        8.17     16.01 o 
   5  10  13      146.16      153.78     27.06 o 
   6  10  13        0.62        9.07     13.16 o 
   7  10  13      158.97      116.95     44.51 o 
   8  10  13       10.70       28.80     42.76 o 
   9  10  13        0.08       -9.60     38.40 o 
  -1  11  13       44.36       18.68     27.93 o 
   0  11  13      154.53      178.21     25.49 o 
   1  11  13        1.68      -18.33     21.22 o 
   2  11  13       44.64       22.15     20.91 o 
   3  11  13        5.99        6.82     19.26 o 
   4  11  13        8.51       16.98     18.76 o 
   5  11  13        6.47        1.19     27.49 o 
   6  11  13      164.17      205.11     41.46 o 
   7  11  13        6.13       13.09     45.38 o 
   2  12  13        2.60       10.17     22.20 o 
   3  12  13        7.15       20.07     21.86 o 
   4  12  13       11.80       17.56     41.46 o 
   5  12  13       25.44       21.47     19.25 o 
  -5  -9  14       25.77       -7.85     30.55 o 
  -4  -9  14       19.45       18.33     31.42 o 
  -3  -9  14       26.09       41.89     28.80 o 
  -2  -9  14        0.70       40.15     29.67 o 
  -1  -9  14       65.33       55.32     22.85 o 
   0  -9  14        0.93       -1.80     30.55 o 
   1  -9  14        1.76       18.34     22.02 o 
   2  -9  14        9.57        4.87     23.86 o 
  -6  -8  14       46.65       32.29     30.55 o 
  -5  -8  14        0.33       -0.87     28.80 o 
  -4  -8  14      157.13      149.24     32.29 o 
  -3  -8  14       24.05       27.93     27.06 o 
  -2  -8  14      126.45      128.13     21.81 o 
  -1  -8  14       12.86      -20.95     20.95 o 
   0  -8  14       49.41       29.84     20.49 o 
   1  -8  14        0.12       -6.41     20.49 o 
   2  -8  14       68.02       25.11     14.99 o 
   3  -8  14       27.29       13.92     15.59 o 
   4  -8  14       53.23       33.99     20.62 o 
  -7  -7  14       20.15       27.93     30.55 o 
  -6  -7  14       62.14      109.09     31.42 o 
  -5  -7  14       59.64       57.60     29.67 o 
  -4  -7  14        0.45      -19.20     25.31 o 
  -3  -7  14       20.91        3.49     24.44 o 
  -2  -7  14      175.95      189.89     21.82 o 
  -1  -7  14       23.32       15.98     12.88 o 
   0  -7  14        4.47       -6.30     16.91 o 
   1  -7  14       38.67       51.73     13.53 o 
   2  -7  14        3.30      -13.56     13.56 o 
   3  -7  14       94.43      118.92     15.21 o 
   4  -7  14        7.01       44.57     18.86 o 
   5  -7  14        4.33       17.48     19.65 o 
   6  -7  14       28.79       55.58     20.98 o 
  -7  -6  14       68.98       72.44     30.55 o 
  -6  -6  14        5.89       33.16     28.80 o 
  -5  -6  14      181.24      164.95     28.80 o 
  -4  -6  14        6.66        6.98     25.31 o 
  -3  -6  14        3.26        5.24     24.44 o 
  -2  -6  14        3.07       -7.26     19.61 o 
  -1  -6  14       39.00       35.74     12.54 o 
   0  -6  14        1.86       -6.04     17.91 o 
   1  -6  14        8.90       23.96     14.51 o 
   2  -6  14       23.03       15.06     12.57 o 
   3  -6  14      202.64      241.39     15.87 o 
   4  -6  14      223.90      229.83     27.49 o 
   5  -6  14      159.01      193.13     25.31 o 
   6  -6  14       21.25        8.41     19.37 o 
   7  -6  14       19.62       30.36     27.93 o 
  -8  -5  14       45.91        3.49     29.67 o 
  -7  -5  14      273.04      254.84     32.29 o 
  -6  -5  14       34.59       68.07     26.18 o 
  -5  -5  14        2.83       22.69     24.44 o 
  -4  -5  14       95.33       99.49     24.44 o 
  -3  -5  14      507.59      553.21     29.24 o 
  -2  -5  14        7.19       28.61     11.72 o 
  -1  -5  14       85.78       62.26     12.37 o 
   0  -5  14        1.78        2.05     13.65 o 
   1  -5  14      734.43      729.43     49.74 o 
   2  -5  14      109.45       81.61     13.88 o 
   3  -5  14      709.88      727.87     24.21 o 
   4  -5  14       11.60        9.15     17.11 o 
   5  -5  14        8.54       -7.40     16.78 o 
   6  -5  14       57.05       76.24     19.82 o 
   7  -5  14        0.85      -16.70     24.87 o 
   8  -5  14        0.59       27.06     35.78 o 
  -8  -4  14       18.62      -23.56     27.06 o 
  -7  -4  14       87.41       68.07     26.18 o 
  -6  -4  14      315.33      268.81     29.67 o 
  -5  -4  14        0.68      -21.82     21.82 o 
  -4  -4  14      267.28      251.43     16.98 o 
  -3  -4  14       16.32       17.63     11.48 o 
  -2  -4  14        5.66       -0.26     11.41 o 
  -1  -4  14      236.50      255.79     14.27 o 
   0  -4  14      516.40      552.99     28.47 o 
   1  -4  14       25.01       27.02      9.73 o 
   2  -4  14      254.49      292.66     11.99 o 
   3  -4  14       57.57       78.00     13.30 o 
   4  -4  14      580.10      621.52     23.97 o 
   5  -4  14       72.34       75.33     16.60 o 
   6  -4  14      275.16      277.65     18.09 o 
   7  -4  14      214.32      266.57     28.27 o 
   8  -4  14        8.31       -2.63     15.84 o 
  -8  -3  14      146.65      106.48     30.55 o 
  -7  -3  14        9.89       32.29     25.31 o 
  -6  -3  14       55.96       24.44     23.56 o 
  -5  -3  14       38.04       25.04     13.84 o 
  -4  -3  14      160.74      170.72     27.06 o 
  -3  -3  14       77.37       92.17     12.25 o 
  -2  -3  14      662.23      588.66     21.07 o 
  -1  -3  14       71.77       59.74      9.91 o 
   0  -3  14      647.62      663.74     20.79 o 
   1  -3  14      804.45      875.01     22.20 o 
   2  -3  14      189.74      156.31     13.14 o 
   3  -3  14       30.36       25.51     10.36 o 
   4  -3  14       20.55       -3.97     10.54 o 
   5  -3  14       26.19        4.04     12.77 o 
   6  -3  14      128.70      131.65     15.84 o 
   7  -3  14      144.92      121.95     16.06 o 
   8  -3  14       12.72        9.47     20.28 o 
   9  -3  14        1.34        8.80     18.64 o 
  -8  -2  14       37.29       32.29     27.06 o 
  -7  -2  14       46.14       57.60     26.18 o 
  -6  -2  14        2.81       -7.16     14.66 o 
  -5  -2  14      370.19      366.08     23.13 o 
  -4  -2  14       81.79       71.24     22.69 o 
  -3  -2  14      152.71      149.61     12.68 o 
  -2  -2  14      321.36      348.80     13.86 o 
  -1  -2  14     1849.81     1745.87     34.90 o 
   0  -2  14      157.02      184.15     11.09 o 
   1  -2  14       87.59       97.33      7.98 o 
   2  -2  14       20.55       22.46     11.26 o 
   3  -2  14      429.71      407.72     17.47 o 
   4  -2  14       14.97       12.98      9.86 o 
   5  -2  14       42.90       69.95     12.43 o 
   6  -2  14      179.60      166.54     16.63 o 
   7  -2  14      111.94      109.31     15.13 o 
   8  -2  14      328.84      336.68     17.82 o 
   9  -2  14      132.84      132.32     16.74 o 
  -8  -1  14       55.17       88.15     27.06 o 
  -7  -1  14        1.96       22.72     16.14 o 
  -6  -1  14       34.33       11.35     15.03 o 
  -5  -1  14      164.39      167.33     16.01 o 
  -4  -1  14      174.02      189.04     13.36 o 
  -3  -1  14     1547.79     1510.82     40.56 o 
  -2  -1  14      179.88      174.32     10.79 o 
  -1  -1  14        7.13       -8.08      8.08 o 
   0  -1  14      562.46      526.32     20.41 o 
   1  -1  14      486.94      490.40     19.28 o 
   2  -1  14       10.76       15.77     10.38 o 
   3  -1  14       13.33        6.87     10.79 o 
   4  -1  14      194.47      199.30     14.88 o 
   5  -1  14       13.04       16.08      9.85 o 
   6  -1  14       37.16       54.06     17.88 o 
   7  -1  14       78.88      103.24     16.52 o 
   8  -1  14      348.00      350.65     16.86 o 
   9  -1  14        1.12        4.44     14.02 o 
  10  -1  14      103.26      101.51     18.77 o 
  -8   0  14       24.54       41.89     26.18 o 
  -7   0  14       19.42       24.39     16.28 o 
  -6   0  14      173.21      152.77     31.42 o 
  -5   0  14       10.14        3.49     14.19 o 
  -4   0  14       16.79       25.27     13.23 o 
  -3   0  14       21.95       33.26     10.80 o 
  -2   0  14     2528.48     2621.62     49.07 o 
  -1   0  14      218.08      214.05     14.55 o 
   0   0  14     1572.79     1537.30     47.63 o 
   1   0  14        8.46       32.61     10.36 o 
   2   0  14       76.61       70.73     11.19 o 
   3   0  14     1348.92     1218.25     31.88 o 
   4   0  14      512.09      445.46     18.88 o 
   5   0  14        8.72       25.67     11.24 o 
   6   0  14      286.39      263.03     13.10 o 
   7   0  14       33.32       -7.95     13.64 o 
   8   0  14       66.34       65.76     16.64 o 
   9   0  14      126.67      140.57     18.94 o 
  10   0  14      181.99      167.71     20.79 o 
  -8   1  14        1.10      -16.67     22.69 o 
  -7   1  14       27.32       12.32     17.89 o 
  -6   1  14       35.38       57.26     15.73 o 
  -5   1  14      485.76      518.36     62.84 o 
  -4   1  14      357.74      417.75     15.64 o 
  -3   1  14      135.61      151.40     11.46 o 
  -2   1  14      420.43      409.77     17.97 o 
  -1   1  14      171.95      140.33     12.83 o 
   0   1  14      266.66      261.60     14.69 o 
   1   1  14      355.47      390.38     15.98 o 
   2   1  14      322.09      314.30     20.19 o 
   3   1  14      372.17      408.24     17.08 o 
   4   1  14       15.13        6.98     13.56 o 
   5   1  14      136.76      124.25     16.26 o 
   6   1  14      436.68      459.09     23.86 o 
   7   1  14       30.17       17.95     11.14 o 
   8   1  14       12.56       22.73     23.67 o 
   9   1  14       13.94       -1.78     15.04 o 
  10   1  14       21.69       16.90     18.41 o 
  -8   2  14        0.24      -21.82     25.31 o 
  -7   2  14       58.29       75.51     17.58 o 
  -6   2  14        0.08      -14.77     14.77 o 
  -5   2  14      315.46      325.85     22.65 o 
  -4   2  14       99.30      116.12     14.76 o 
  -3   2  14       88.70       91.80     13.74 o 
  -2   2  14      157.77      147.70     13.73 o 
  -1   2  14      444.78      404.71     16.86 o 
   0   2  14      163.20      195.54     20.79 o 
   1   2  14       30.99       21.79     10.20 o 
   2   2  14      521.39      534.02     24.25 o 
   3   2  14      443.23      470.23     25.72 o 
   4   2  14     1572.37     1682.33     52.16 o 
   5   2  14       26.19       21.09     21.82 o 
   6   2  14      448.19      409.78     19.40 o 
   7   2  14        2.39        3.92     10.41 o 
   8   2  14      209.45      225.57     17.24 o 
   9   2  14       17.50       19.86     16.05 o 
  10   2  14       80.83       76.66     18.06 o 
  11   2  14        2.71       -9.63     22.58 o 
  -8   3  14        7.98        1.75     27.93 o 
  -7   3  14        0.16       10.47     25.31 o 
  -6   3  14      159.32      184.15     27.06 o 
  -5   3  14       17.45       14.84     23.56 o 
  -4   3  14      339.05      376.15     22.84 o 
  -3   3  14       14.49       24.26     13.95 o 
  -2   3  14      270.24      319.53     17.16 o 
  -1   3  14      937.81     1096.47     30.45 o 
   0   3  14     1081.00     1109.09     42.54 o 
   1   3  14     2368.46     2371.24     52.90 o 
   2   3  14       79.13       78.63     15.32 o 
   3   3  14      283.41      287.49     31.42 o 
   4   3  14      567.83      537.06     47.56 o 
   5   3  14      814.91      766.97     33.37 o 
   6   3  14       77.21       73.12     13.07 o 
   7   3  14       67.12       57.43     13.95 o 
   8   3  14       30.65       48.37     11.81 o 
   9   3  14      218.40      229.54     18.61 o 
  10   3  14       56.79       44.59     21.21 o 
  11   3  14       58.61       68.25     22.58 o 
  -7   4  14       21.57        4.36     27.06 o 
  -6   4  14      180.06      169.31     28.80 o 
  -5   4  14      120.99       97.32     29.24 o 
  -4   4  14        2.40       -7.48     15.40 o 
  -3   4  14      201.97      164.94     16.08 o 
  -2   4  14        6.21       11.30     12.61 o 
  -1   4  14      740.67      757.63     51.93 o 
   0   4  14        4.77       12.89     10.74 o 
   1   4  14       86.31       85.01     16.58 o 
   2   4  14     1135.97     1270.55     42.77 o 
   3   4  14      903.54      977.94     48.44 o 
   4   4  14      431.32      451.33     19.11 o 
   5   4  14      929.61      869.43     43.24 o 
   6   4  14       37.67       27.48     12.42 o 
   7   4  14       36.65       47.19     12.43 o 
   8   4  14      117.54      124.26     16.54 o 
   9   4  14      272.96      320.99     23.61 o 
  10   4  14        3.62        3.40     16.52 o 
  11   4  14       15.94        7.85     37.09 o 
  -7   5  14        0.51      -20.95     28.80 o 
  -6   5  14       12.54        9.60     27.93 o 
  -5   5  14       32.03       31.84     17.82 o 
  -4   5  14       28.88       41.04     16.76 o 
  -3   5  14       15.20       -2.70     17.09 o 
  -2   5  14      153.19      141.84     15.39 o 
  -1   5  14      226.47      269.90     19.80 o 
   0   5  14      970.84     1128.77     42.14 o 
   1   5  14      411.61      424.13     23.23 o 
   2   5  14      154.50      123.67     16.15 o 
   3   5  14      342.02      328.04     26.72 o 
   4   5  14      335.16      316.24     19.68 o 
   5   5  14       84.44       98.27     17.77 o 
   6   5  14      392.70      395.29     19.95 o 
   7   5  14      274.94      209.70     15.62 o 
   8   5  14      136.75      145.37     14.90 o 
   9   5  14        0.03        2.99     14.71 o 
  10   5  14      316.27      352.37     28.23 o 
  11   5  14        8.59      -11.81     24.00 o 
  -6   6  14       63.25       59.35     29.67 o 
  -5   6  14        5.58       41.98     21.21 o 
  -4   6  14       63.49       69.86     17.88 o 
  -3   6  14      245.29      228.75     25.12 o 
  -2   6  14       24.74       44.44     14.81 o 
  -1   6  14       67.79       67.37     14.15 o 
   0   6  14      740.36      702.90     37.96 o 
   1   6  14       72.57      112.61     17.84 o 
   2   6  14        1.05      -16.58     16.58 o 
   3   6  14       28.64       23.95     12.43 o 
   4   6  14       27.65       63.45     16.39 o 
   5   6  14       11.31       12.32     12.20 o 
   6   6  14       14.29        4.61     12.63 o 
   7   6  14       64.71       64.15     13.15 o 
   8   6  14       77.13       91.98     14.11 o 
   9   6  14      130.74      118.81     12.44 o 
  10   6  14      101.82      119.27     19.17 o 
  -5   7  14       66.27       30.01     24.04 o 
  -4   7  14       87.71      103.78     19.80 o 
  -3   7  14        6.43        8.48     16.96 o 
  -2   7  14       21.03       34.59     15.56 o 
  -1   7  14      282.13      332.04     25.34 o 
   0   7  14      384.15      375.60     26.62 o 
   1   7  14      223.13      179.24     23.13 o 
   2   7  14      335.67      275.92     20.87 o 
   3   7  14       64.67       41.89     17.45 o 
   4   7  14        2.47       -1.05     16.21 o 
   5   7  14     1102.07     1147.04     32.27 o 
   6   7  14       66.60       77.62     13.19 o 
   7   7  14       18.45       12.44     12.75 o 
   8   7  14        2.27       -7.75     16.69 o 
   9   7  14      310.44      325.97     18.72 o 
  10   7  14        6.38       27.67     17.09 o 
  -4   8  14       68.07       77.25     20.00 o 
  -3   8  14       12.01        8.20     17.73 o 
  -2   8  14      117.77      132.54     17.56 o 
  -1   8  14        7.87       -2.77     20.02 o 
   0   8  14       34.37       27.79     24.00 o 
   1   8  14       38.25       43.05     18.75 o 
   2   8  14       29.84       35.43     17.09 o 
   3   8  14        1.16       10.22     15.76 o 
   4   8  14      328.55      338.20     38.84 o 
   5   8  14       63.44       62.14     14.38 o 
   6   8  14      637.32      676.80     28.69 o 
   7   8  14        2.29       -7.74     30.47 o 
   8   8  14        2.65       -9.81     15.07 o 
   9   8  14       70.72       98.38     25.04 o 
  10   8  14      113.66      145.26     43.64 o 
  -3   9  14        9.31        0.43     19.13 o 
  -2   9  14      112.64      102.51     25.83 o 
  -1   9  14       15.87        6.51     21.63 o 
   0   9  14      113.29      143.10     23.13 o 
   1   9  14       64.94       45.84     19.75 o 
   2   9  14        2.78       11.04     16.92 o 
   3   9  14       19.01       47.62     17.32 o 
   4   9  14      123.51      130.96     27.49 o 
   5   9  14       95.53       60.03     15.05 o 
   6   9  14      247.45      235.76     16.99 o 
   7   9  14        6.07      -38.40     39.27 o 
   8   9  14        0.04        1.03     28.36 o 
   9   9  14       41.52       63.71     36.66 o 
  -2  10  14       31.44       74.59     27.29 o 
  -1  10  14        1.56       16.03     28.80 o 
   0  10  14        2.12       -4.04     45.82 o 
   1  10  14       52.04       42.85     20.75 o 
   2  10  14        4.69        7.85     18.73 o 
   3  10  14       19.79       -6.98     39.27 o 
   4  10  14       44.88       32.63     17.57 o 
   5  10  14       75.86       70.69     18.33 o 
   6  10  14       10.07       18.33     56.73 o 
   7  10  14       80.25       37.53     44.51 o 
   8  10  14        3.64      -20.95     45.38 o 
   0  11  14       20.45       54.75     24.54 o 
   1  11  14        6.52       -4.76     22.30 o 
   2  11  14       17.06        2.79     21.61 o 
   3  11  14        9.80       21.52     19.80 o 
   4  11  14        4.79       20.07     18.73 o 
   5  11  14       25.70        7.85     17.73 o 
   6  11  14        8.82        9.83     26.18 o 
   7  11  14        0.18       -9.22     24.00 o 
  -3  -9  15        7.44       12.22     30.55 o 
  -2  -9  15       29.23       27.93     28.80 o 
  -1  -9  15        3.07      -16.33     23.04 o 
   0  -9  15        6.20      -14.84     23.04 o 
   1  -9  15        9.71       -3.99     28.80 o 
  -5  -8  15        1.63       13.09     30.55 o 
  -4  -8  15        9.60       27.06     29.67 o 
  -3  -8  15      158.80      140.51     29.67 o 
  -2  -8  15        0.32        3.49     27.93 o 
  -1  -8  15        0.92        3.54     21.77 o 
   0  -8  15       42.46        8.00     21.31 o 
   1  -8  15       55.50       34.91     43.64 o 
   2  -8  15       89.47       72.19     16.31 o 
   3  -8  15       82.44      103.10     17.37 o 
  -6  -7  15       66.33       85.53     31.42 o 
  -5  -7  15       72.71       49.75     27.93 o 
  -4  -7  15        0.89      -12.22     27.93 o 
  -3  -7  15       30.95       25.31     26.18 o 
  -2  -7  15       34.24        5.28     19.71 o 
  -1  -7  15       25.97       32.08     14.04 o 
   0  -7  15       11.02       -8.52     13.52 o 
   1  -7  15       42.79       18.82     14.00 o 
   2  -7  15       44.88       44.72     14.59 o 
   3  -7  15       10.57       -4.09     14.67 o 
   4  -7  15       67.80      103.22     22.26 o 
   5  -7  15       49.58       24.80     19.96 o 
  -7  -6  15        0.63      -27.93     27.93 o 
  -6  -6  15       37.50       -6.98     27.06 o 
  -5  -6  15       61.62       64.58     27.06 o 
  -4  -6  15       19.80       39.27     27.06 o 
  -3  -6  15       69.88       48.00     25.31 o 
  -2  -6  15       24.34       31.94     13.51 o 
  -1  -6  15        3.17      -12.22     12.85 o 
   0  -6  15       83.02       86.33     13.63 o 
   1  -6  15       52.11       36.27     13.30 o 
   2  -6  15      305.76      300.97     19.37 o 
   3  -6  15       15.67       23.65     17.57 o 
   4  -6  15      132.47      141.61     19.96 o 
   5  -6  15       47.70        1.20     19.54 o 
   6  -6  15       23.50       17.15     21.27 o 
  -7  -5  15       32.90       17.45     28.80 o 
  -6  -5  15       84.61       53.24     27.93 o 
  -5  -5  15       16.70       10.47     26.18 o 
  -4  -5  15        0.59      -12.22     24.44 o 
  -3  -5  15      200.51      183.66     16.76 o 
  -2  -5  15      404.27      451.82     18.78 o 
  -1  -5  15       11.89        3.59     12.44 o 
   0  -5  15      557.40      554.55     21.35 o 
   1  -5  15       15.02       14.76     12.16 o 
   2  -5  15       30.85       48.15     12.37 o 
   3  -5  15      174.53      172.29     20.02 o 
   4  -5  15       25.07       11.55     17.84 o 
   5  -5  15        1.20       -7.65     18.50 o 
   6  -5  15      119.51      136.77     21.13 o 
   7  -5  15        8.40       11.33     21.58 o 
  -8  -4  15        1.13      -28.80     28.80 o 
  -7  -4  15       63.60       72.44     27.06 o 
  -6  -4  15       37.30       16.58     24.44 o 
  -5  -4  15      226.22      246.99     28.80 o 
  -4  -4  15      255.18      231.35     17.39 o 
  -3  -4  15      381.64      345.85     20.07 o 
  -2  -4  15       79.49       84.30     16.58 o 
  -1  -4  15       20.17       14.92     11.38 o 
   0  -4  15       70.55       90.93     12.10 o 
   1  -4  15      157.64      161.08     18.64 o 
   2  -4  15       96.97       80.14     12.27 o 
   3  -4  15       40.20       48.33     12.28 o 
   4  -4  15      135.13      127.36     17.47 o 
   5  -4  15        7.20       -8.53     14.34 o 
   6  -4  15      173.89      181.98     17.98 o 
   7  -4  15        5.94       11.22     16.50 o 
   8  -4  15       64.22       97.05     22.79 o 
  -8  -3  15       33.02       18.33     27.93 o 
  -7  -3  15      127.47      101.24     27.93 o 
  -6  -3  15       11.26       16.58     25.31 o 
  -5  -3  15       97.30      110.67     15.73 o 
  -4  -3  15      158.24      159.84     16.28 o 
  -3  -3  15       16.83       46.16     16.43 o 
  -2  -3  15      709.04      744.48     23.97 o 
  -1  -3  15      887.41      904.54     23.43 o 
   0  -3  15      115.32      142.22     10.87 o 
   1  -3  15      243.89      207.97     13.30 o 
   2  -3  15        3.87       11.39     11.76 o 
   3  -3  15       16.43       35.68     16.00 o 
   4  -3  15       64.37       77.88     12.16 o 
   5  -3  15       97.98      147.12     22.10 o 
   6  -3  15       10.69        3.72     14.44 o 
   7  -3  15      104.87      101.96     20.74 o 
   8  -3  15       89.58       95.75     16.68 o 
  -8  -2  15       16.17       37.53     27.06 o 
  -7  -2  15       35.57      -25.31     25.31 o 
  -6  -2  15      103.41      132.28     17.15 o 
  -5  -2  15       55.00       49.16     17.45 o 
  -4  -2  15      611.84      624.28     32.29 o 
  -3  -2  15       95.66       96.66     12.39 o 
  -2  -2  15      402.68      337.76     18.27 o 
  -1  -2  15      316.41      331.85     13.37 o 
   0  -2  15       86.90       68.76     15.12 o 
   1  -2  15      359.96      297.70     16.08 o 
   2  -2  15        5.22       13.88     11.77 o 
   3  -2  15       27.48       23.71     13.61 o 
   4  -2  15      102.01      145.65     21.16 o 
   5  -2  15       66.38       50.18     11.93 o 
   6  -2  15       72.04       52.82     14.05 o 
   7  -2  15      182.15      185.96     17.40 o 
   8  -2  15       29.10       19.43     14.74 o 
   9  -2  15       35.22       32.20     16.22 o 
  -8  -1  15       20.15       13.09     27.06 o 
  -7  -1  15      152.49      137.39     18.01 o 
  -6  -1  15       58.43       93.26     16.53 o 
  -5  -1  15       42.59       29.24     14.81 o 
  -4  -1  15      341.44      339.41     18.81 o 
  -3  -1  15      420.60      466.41     31.49 o 
  -2  -1  15      237.41      260.74     12.29 o 
  -1  -1  15        7.30       -7.74     11.34 o 
   0  -1  15      205.87      188.26     14.18 o 
   1  -1  15      352.05      389.04     23.91 o 
   2  -1  15     1905.97     1968.18     59.27 o 
   3  -1  15      262.42      235.13     14.96 o 
   4  -1  15     1555.19     1728.41     42.07 o 
   5  -1  15        9.58       -9.24     10.22 o 
   6  -1  15      122.69      151.39     15.04 o 
   7  -1  15        8.60        5.79     13.59 o 
   8  -1  15       12.70       10.22     13.53 o 
   9  -1  15        2.11      -10.05     14.74 o 
  -8   0  15       10.73       27.93     27.93 o 
  -7   0  15       13.77       18.89     17.25 o 
  -6   0  15       58.83       36.86     15.73 o 
  -5   0  15      152.64      215.34     37.53 o 
  -4   0  15        9.91        3.04     11.65 o 
  -3   0  15       67.32       77.29     10.40 o 
  -2   0  15       60.64       36.74     12.20 o 
  -1   0  15      474.52      585.82     22.55 o 
   0   0  15      703.32      656.77     24.79 o 
   1   0  15      167.19      150.52     13.18 o 
   2   0  15      718.51      593.25     34.61 o 
   3   0  15      182.06      235.24     14.58 o 
   4   0  15      229.68      245.55     14.68 o 
   5   0  15      849.76      869.83     26.72 o 
   6   0  15        2.16        0.68     11.21 o 
   7   0  15       50.51       28.90     20.14 o 
   8   0  15       14.85       26.94     16.61 o 
   9   0  15       20.33       44.32     18.19 o 
  10   0  15        6.33        7.08     19.24 o 
  -8   1  15       96.94      100.39     19.43 o 
  -7   1  15       49.08       65.94     17.25 o 
  -6   1  15       11.55       11.35     15.43 o 
  -5   1  15       43.52       64.30     14.88 o 
  -4   1  15       35.33       11.35     14.40 o 
  -3   1  15      666.16      682.88     37.94 o 
  -2   1  15        0.52       15.21     14.11 o 
  -1   1  15      287.45      256.15     15.88 o 
   0   1  15        1.65       -3.10     11.54 o 
   1   1  15      221.46      241.28     14.49 o 
   2   1  15      380.42      390.10     17.13 o 
   3   1  15     4088.01     4153.92     87.88 o 
   4   1  15      440.49      418.70     26.62 o 
   5   1  15     1795.14     1698.26     53.24 o 
   6   1  15      227.89      195.93     19.53 o 
   7   1  15       72.86       76.17     12.49 o 
   8   1  15       91.68       81.23     23.26 o 
   9   1  15       60.98       76.98     18.31 o 
  10   1  15        0.28      -19.10     19.10 o 
  -7   2  15       55.08       61.97     25.31 o 
  -6   2  15        1.35        1.75     22.69 o 
  -5   2  15       39.87       41.89     22.69 o 
  -4   2  15       94.25      113.21     15.54 o 
  -3   2  15       92.16       63.69     14.51 o 
  -2   2  15      247.90      318.97     17.35 o 
  -1   2  15        1.02       14.39     12.27 o 
   0   2  15      906.46      960.73     33.28 o 
   1   2  15       45.16       61.38     15.36 o 
   2   2  15      132.42      142.97     18.35 o 
   3   2  15      423.30      377.11     22.21 o 
   4   2  15       19.91       42.92     15.01 o 
   5   2  15       47.85       42.08     16.12 o 
   6   2  15        1.85        9.23     13.22 o 
   7   2  15      547.16      506.16     23.34 o 
   8   2  15      231.29      249.75     30.20 o 
   9   2  15       14.35       11.46     15.79 o 
  10   2  15       42.61       49.39     18.82 o 
  -7   3  15       37.74       23.56     27.06 o 
  -6   3  15        0.17        1.75     26.18 o 
  -5   3  15       56.84       66.25     19.67 o 
  -4   3  15      126.19      113.00     16.44 o 
  -3   3  15      368.05      379.49     24.65 o 
  -2   3  15      647.66      634.61     54.28 o 
  -1   3  15      100.90       78.98     13.08 o 
   0   3  15      751.28      741.56     25.27 o 
   1   3  15      481.44      592.69     33.71 o 
   2   3  15      895.16      836.23     35.16 o 
   3   3  15       11.21       23.42     15.66 o 
   4   3  15       48.12       52.69     18.33 o 
   5   3  15       10.87       -0.64     37.53 o 
   6   3  15        8.95       13.02     13.00 o 
   7   3  15      608.36      525.74     23.45 o 
   8   3  15      247.04      242.94     14.93 o 
   9   3  15      147.56      164.73     19.49 o 
  10   3  15       54.30       46.82     18.00 o 
  -7   4  15        0.85       25.31     27.93 o 
  -6   4  15       32.78       22.69     26.18 o 
  -5   4  15      392.95      349.97     33.16 o 
  -4   4  15        0.22      -12.48     16.02 o 
  -3   4  15        0.33       19.76     16.76 o 
  -2   4  15       73.53       81.58     14.56 o 
  -1   4  15      202.09      233.94     17.91 o 
   0   4  15        0.11       12.50     11.62 o 
   1   4  15      336.36      342.24     37.53 o 
   2   4  15       51.56       55.34     16.63 o 
   3   4  15      652.04      764.63     32.49 o 
   4   4  15      331.24      381.15     22.58 o 
   5   4  15      817.87      711.99     25.67 o 
   6   4  15        5.85       11.30     12.86 o 
   7   4  15      219.17      209.68     16.36 o 
   8   4  15       18.07       30.57     14.18 o 
   9   4  15      764.18      744.74     27.96 o 
  10   4  15       50.21       27.83     17.95 o 
  -6   5  15       17.57       61.97     27.93 o 
  -5   5  15       24.83       82.08     22.59 o 
  -4   5  15       90.88      102.86     19.10 o 
  -3   5  15      526.65      528.92     23.92 o 
  -2   5  15       77.01      103.84     15.28 o 
  -1   5  15      167.76      177.35     17.53 o 
   0   5  15      186.90      141.41     19.37 o 
   1   5  15       72.59       58.80     16.30 o 
   2   5  15      148.00      138.63     17.43 o 
   3   5  15       95.48       71.57     13.10 o 
   4   5  15      199.89      208.66     15.94 o 
   5   5  15        0.41      -12.81     12.81 o 
   6   5  15      241.99      207.92     15.91 o 
   7   5  15       74.93       85.52     16.25 o 
   8   5  15       95.12       89.07     15.13 o 
   9   5  15      134.79      164.93     13.68 o 
  10   5  15      146.74      128.20     19.05 o 
  -5   6  15        4.36       19.48     23.86 o 
  -4   6  15      100.10      121.64     19.68 o 
  -3   6  15      123.55      100.66     17.54 o 
  -2   6  15       46.76       78.22     15.94 o 
  -1   6  15       10.85       -9.88     20.09 o 
   0   6  15      118.51      100.56     19.82 o 
   1   6  15       80.08       79.42     21.82 o 
   2   6  15      243.35      237.43     23.13 o 
   3   6  15      162.59      178.18     15.12 o 
   4   6  15     1263.02     1266.43     35.56 o 
   5   6  15       24.86       21.80     13.61 o 
   6   6  15      177.65      192.19     16.05 o 
   7   6  15        4.57       20.43     13.55 o 
   8   6  15      129.93      145.90     15.97 o 
   9   6  15       46.07       40.28     15.87 o 
  10   6  15       18.13       19.86     26.62 o 
  -5   7  15        4.67       31.42     25.02 o 
  -4   7  15       40.59       26.31     26.10 o 
  -3   7  15      167.64      224.61     20.56 o 
  -2   7  15        0.77       12.15     16.13 o 
  -1   7  15      306.77      253.67     25.67 o 
   0   7  15        5.30       30.20     19.54 o 
   1   7  15      163.71      126.59     20.32 o 
   2   7  15      158.71      171.93     22.69 o 
   3   7  15      128.95      159.60     18.39 o 
   4   7  15      200.53      195.10     18.39 o 
   5   7  15      429.53      449.54     19.88 o 
   6   7  15        7.05      -13.09     13.09 o 
   7   7  15        7.40      -13.87     13.87 o 
   8   7  15       19.72       10.42     17.09 o 
   9   7  15       74.04       69.09     15.66 o 
  10   7  15        0.21       19.20     19.64 o 
  -4   8  15       46.41       50.99     21.63 o 
  -3   8  15       12.49        8.06     18.82 o 
  -2   8  15       87.33       83.98     18.00 o 
  -1   8  15      272.29      254.23     27.93 o 
   0   8  15       50.28       50.97     31.86 o 
   1   8  15        3.31      -16.25     17.96 o 
   2   8  15       22.03       37.82     17.95 o 
   3   8  15      106.90      136.15     21.82 o 
   4   8  15        4.50        2.91     16.39 o 
   5   8  15      194.19      224.27     35.78 o 
   6   8  15       84.38       90.03     14.93 o 
   7   8  15        0.11      -14.09     14.09 o 
   8   8  15      101.24      112.09     15.77 o 
   9   8  15        6.79        4.48     17.92 o 
  -3   9  15        8.94      -13.64     22.91 o 
  -2   9  15        0.29       -9.35     24.94 o 
  -1   9  15       64.54       75.90     47.13 o 
   0   9  15       77.90       64.74     21.93 o 
   1   9  15       96.35      111.48     27.93 o 
   2   9  15        0.56       15.14     20.95 o 
   3   9  15        8.73       13.96     18.48 o 
   4   9  15       12.57       27.35     19.20 o 
   5   9  15        7.84       -1.91     15.76 o 
   6   9  15       27.51        6.90     27.49 o 
   7   9  15        1.30      -15.37     15.37 o 
   8   9  15       29.14       31.94     23.57 o 
  -1  10  15       39.70       16.55     25.19 o 
   0  10  15      126.69      118.13     24.84 o 
   1  10  15        0.41      -17.00     21.54 o 
   2  10  15        8.16       -6.27     20.22 o 
   3  10  15       84.66      126.71     34.91 o 
   4  10  15      105.10      130.88     20.58 o 
   5  10  15      134.46      146.42     26.18 o 
   6  10  15        0.27      -16.90     16.90 o 
   7  10  15        8.57       18.62     16.29 o 
   1  11  15       12.95        2.38     24.25 o 
   2  11  15        4.48       20.35     22.10 o 
   3  11  15       43.19       61.03     22.69 o 
   4  11  15        3.67        9.45     20.51 o 
   5  11  15       75.74       73.31     21.82 o 
   6  11  15       28.59       20.68     33.60 o 
  -4  -8  16        9.12       20.95     31.42 o 
  -3  -8  16        1.42      -28.80     28.80 o 
  -2  -8  16       41.46       -0.87     28.80 o 
  -1  -8  16        7.19      -18.16     21.77 o 
   0  -8  16       68.53       69.73     29.67 o 
   1  -8  16        9.37        6.25     22.44 o 
   2  -8  16        0.41        7.27     16.36 o 
  -5  -7  16       34.63       12.22     28.80 o 
  -4  -7  16       50.47       50.62     27.93 o 
  -3  -7  16       20.17       42.76     27.93 o 
  -2  -7  16      138.60      106.48     27.06 o 
  -1  -7  16       15.67       24.19     20.83 o 
   0  -7  16       11.24        7.15     14.45 o 
   1  -7  16       46.91       56.79     15.03 o 
   2  -7  16        1.59       -7.66     14.40 o 
   3  -7  16       14.54       19.71     19.29 o 
   4  -7  16        5.19       -1.44     25.31 o 
  -6  -6  16        2.17      -28.80     28.80 o 
  -5  -6  16       86.09       54.11     27.06 o 
  -4  -6  16      161.30      164.08     29.67 o 
  -3  -6  16       96.28      111.71     27.06 o 
  -2  -6  16        3.22       -6.98     14.05 o 
  -1  -6  16      215.53      202.76     21.26 o 
   0  -6  16       94.87       68.93     14.22 o 
   1  -6  16       26.28       10.23     14.02 o 
   2  -6  16       17.76       16.87     14.67 o 
   3  -6  16        1.87       -7.35     32.73 o 
   4  -6  16       26.05       34.31     22.69 o 
   5  -6  16       22.03       -1.78     19.68 o 
  -7  -5  16       16.64       27.93     29.67 o 
  -6  -5  16       32.13       53.24     28.80 o 
  -5  -5  16        9.22       16.58     25.31 o 
  -4  -5  16      135.76      111.71     27.06 o 
  -3  -5  16      191.52      185.09     25.31 o 
  -2  -5  16       13.08        4.09     12.90 o 
  -1  -5  16       52.62       49.43     16.12 o 
   0  -5  16        0.88      -13.09     13.09 o 
   1  -5  16        1.30       -2.57     13.56 o 
   2  -5  16        1.05        9.43     24.87 o 
   3  -5  16        4.60      -16.92     16.92 o 
   4  -5  16       15.63       -0.54     28.36 o 
   5  -5  16       71.09       74.43     46.26 o 
   6  -5  16       13.19       24.32     20.18 o 
  -7  -4  16        6.33        0.00     28.80 o 
  -6  -4  16      143.32      143.13     28.80 o 
  -5  -4  16        1.82      -13.09     23.56 o 
  -4  -4  16       25.69       51.49     15.66 o 
  -3  -4  16        4.83       10.57     14.41 o 
  -2  -4  16       17.64       15.47     12.69 o 
  -1  -4  16      121.32      119.57     13.30 o 
   0  -4  16       34.14       54.40     12.57 o 
   1  -4  16       30.95       63.11     12.33 o 
   2  -4  16       85.79      115.80     15.87 o 
   3  -4  16      247.27      263.97     15.55 o 
   4  -4  16       16.93       15.17     23.53 o 
   5  -4  16       49.22       69.68     17.86 o 
   6  -4  16       18.46       14.40     15.82 o 
   7  -4  16        6.38       16.40     45.82 o 
  -7  -3  16        2.91       32.29     27.93 o 
  -6  -3  16       18.07       40.15     26.18 o 
  -5  -3  16       39.85       49.34     15.90 o 
  -4  -3  16      446.79      449.73     21.85 o 
  -3  -3  16        7.27       -7.13     14.15 o 
  -2  -3  16        5.35       13.44     12.26 o 
  -1  -3  16       14.13       21.83     11.66 o 
   0  -3  16      947.34      908.63     36.66 o 
   1  -3  16      117.12       93.27     18.95 o 
   2  -3  16      928.71      847.78     28.55 o 
   3  -3  16      100.95      140.02     13.24 o 
   4  -3  16       15.24       11.28     12.22 o 
   5  -3  16        9.96      -14.61     14.61 o 
   6  -3  16       85.85       76.43     16.18 o 
   7  -3  16        0.48        5.85     16.32 o 
   8  -3  16       10.77       -7.43     16.36 o 
  -7  -2  16       75.77      105.60     27.93 o 
  -6  -2  16        8.95      -13.23     30.11 o 
  -5  -2  16      124.87      127.72     21.82 o 
  -4  -2  16      181.88      184.37     22.69 o 
  -3  -2  16      234.11      242.87     15.37 o 
  -2  -2  16        4.69       20.96     11.42 o 
  -1  -2  16      234.90      248.29     12.31 o 
   0  -2  16      240.47      238.80     24.61 o 
   1  -2  16      722.67      795.97     27.51 o 
   2  -2  16      169.71      164.96     14.69 o 
   3  -2  16      949.10     1056.93     32.07 o 
   4  -2  16        1.70       -5.56     11.48 o 
   5  -2  16       95.23      135.39     13.25 o 
   6  -2  16       31.68       44.35     15.10 o 
   7  -2  16        4.01       18.86     15.73 o 
   8  -2  16       44.55       70.92     16.44 o 
   9  -2  16       11.85       33.57     50.18 o 
  -7  -1  16        2.76       -7.17     17.15 o 
  -6  -1  16       16.67       -1.71     16.01 o 
  -5  -1  16      222.03      205.63     17.90 o 
  -4  -1  16        5.63        6.98     14.19 o 
  -3  -1  16      103.91       88.77     12.37 o 
  -2  -1  16        1.28       -9.25     13.50 o 
  -1  -1  16      491.43      523.02     27.21 o 
   0  -1  16      461.83      491.54     19.96 o 
   1  -1  16     1007.03      939.85     29.13 o 
   2  -1  16       79.09       52.72     12.83 o 
   3  -1  16      208.24      202.45     15.20 o 
   4  -1  16        0.25        1.74     13.33 o 
   5  -1  16       66.70       44.44     13.23 o 
   6  -1  16        5.31        6.40     16.08 o 
   7  -1  16        5.62       22.56     14.94 o 
   8  -1  16        4.09       19.17     14.65 o 
   9  -1  16        1.21       13.17     15.43 o 
  -7   0  16        3.29       36.35     34.04 o 
  -6   0  16      235.49      252.42     19.75 o 
  -5   0  16        2.91        7.42     14.81 o 
  -4   0  16      193.37      197.05     16.28 o 
  -3   0  16      416.00      434.46     34.19 o 
  -2   0  16      325.40      289.48     17.19 o 
  -1   0  16       14.40       10.66     15.80 o 
   0   0  16       14.60        8.90     12.56 o 
   1   0  16       38.31       14.43     12.68 o 
   2   0  16      181.75      259.36     16.16 o 
   3   0  16      114.31      128.57     23.11 o 
   4   0  16      183.32      196.43     15.21 o 
   5   0  16      217.45      221.36     15.97 o 
   6   0  16      187.72      198.68     18.77 o 
   7   0  16      655.59      666.64     27.22 o 
   8   0  16       34.77       59.67     22.91 o 
   9   0  16       55.23       76.12     20.21 o 
  -7   1  16        2.71       21.82     25.31 o 
  -6   1  16       77.24       84.66     25.31 o 
  -5   1  16       51.35       48.87     24.44 o 
  -4   1  16      216.99      213.40     47.56 o 
  -3   1  16      255.62      248.23     17.32 o 
  -2   1  16        4.19        8.93     13.36 o 
  -1   1  16     1626.93     1690.54     52.87 o 
   0   1  16      473.13      469.28     19.59 o 
   1   1  16        2.93        0.44     11.62 o 
   2   1  16       36.29       64.29     15.57 o 
   3   1  16      295.10      267.44     15.64 o 
   4   1  16      124.68      123.32     19.03 o 
   5   1  16       66.11       33.72     20.07 o 
   6   1  16       64.50       81.84     18.40 o 
   7   1  16      411.06      408.86     18.44 o 
   8   1  16       66.26       66.34     17.69 o 
   9   1  16      179.73      175.34     19.88 o 
  10   1  16        0.95      -19.13     19.13 o 
  -7   2  16       48.20       42.76     26.18 o 
  -6   2  16       56.78       25.31     26.18 o 
  -5   2  16        2.40       48.87     25.31 o 
  -4   2  16       71.82       75.23     16.29 o 
  -3   2  16      445.84      451.12     21.19 o 
  -2   2  16       81.71       89.55     14.63 o 
  -1   2  16      822.90      802.31     27.45 o 
   0   2  16      256.32      265.07     15.87 o 
   1   2  16      183.80      206.24     14.51 o 
   2   2  16      537.00      527.61     21.05 o 
   3   2  16      369.50      373.46     23.68 o 
   4   2  16      187.56      166.73     32.29 o 
   5   2  16      355.24      378.65     23.40 o 
   6   2  16      552.74      496.94     22.64 o 
   7   2  16      161.38      161.49     17.77 o 
   8   2  16      215.61      225.38     15.83 o 
   9   2  16      314.86      359.49     22.76 o 
  10   2  16        1.51      -17.98     17.98 o 
  -7   3  16       34.62       73.31     27.93 o 
  -6   3  16      108.50      133.53     28.80 o 
  -5   3  16      114.11      118.69     27.06 o 
  -4   3  16       47.05       52.83     17.21 o 
  -3   3  16       30.55       42.69     17.47 o 
  -2   3  16       66.64       75.15     14.94 o 
  -1   3  16      680.90      732.30     45.03 o 
   0   3  16        3.82       10.57     15.66 o 
   1   3  16       24.47       22.06     12.32 o 
   2   3  16      157.27      156.85     18.66 o 
   3   3  16       65.73       62.48     17.11 o 
   4   3  16      357.43      333.55     22.40 o 
   5   3  16      125.69      137.88     18.73 o 
   6   3  16       21.84        0.75     19.10 o 
   7   3  16       25.89       19.77     19.61 o 
   8   3  16      221.48      199.83     14.60 o 
   9   3  16        0.65       16.35     16.67 o 
  10   3  16       87.41       72.21     19.43 o 
  -6   4  16       21.20       11.35     27.06 o 
  -5   4  16        0.50       -1.75     26.18 o 
  -4   4  16      161.98      193.63     19.28 o 
  -3   4  16       17.68       11.09     15.62 o 
  -2   4  16      210.50      198.05     17.21 o 
  -1   4  16       18.88        4.92     13.85 o 
   0   4  16        5.30       -5.43     12.09 o 
   1   4  16      831.01      808.97     36.22 o 
   2   4  16       61.45       49.13     17.92 o 
   3   4  16       57.18       83.48     22.26 o 
   4   4  16       21.59       21.30     17.05 o 
   5   4  16      193.70      187.45     21.76 o 
   6   4  16       10.75        8.04     14.34 o 
   7   4  16       59.09       92.79     14.94 o 
   8   4  16       14.26       41.96     16.20 o 
   9   4  16       54.15       40.96     24.26 o 
  10   4  16        1.21       15.34     17.80 o 
  -6   5  16       52.33       88.15     30.55 o 
  -5   5  16       66.34       76.80     30.55 o 
  -4   5  16        8.10        9.15     18.57 o 
  -3   5  16      143.13      104.88     17.90 o 
  -2   5  16      409.52      445.58     24.71 o 
  -1   5  16      286.88      288.21     17.81 o 
   0   5  16      172.63      154.92     20.31 o 
   1   5  16      153.15      150.09     20.33 o 
   2   5  16       38.79       26.27     17.05 o 
   3   5  16      499.46      477.98     21.63 o 
   4   5  16      794.78      875.67     29.47 o 
   5   5  16        5.46      -14.21     14.21 o 
   6   5  16       10.68        7.48     13.97 o 
   7   5  16        0.12       -4.90     14.53 o 
   8   5  16      289.44      321.52     19.77 o 
   9   5  16       14.91       14.41     13.38 o 
  10   5  16        6.85        9.74     17.87 o 
  -5   6  16        0.70       -0.71     25.96 o 
  -4   6  16       50.12       46.26     19.34 o 
  -3   6  16       57.87       24.11     17.62 o 
  -2   6  16        1.33        9.66     16.18 o 
  -1   6  16        0.01       26.25     15.44 o 
   0   6  16       25.73       37.53     23.56 o 
   1   6  16      206.85      225.71     22.44 o 
   2   6  16      316.08      355.03     47.56 o 
   3   6  16      163.40      185.92     19.96 o 
   4   6  16      749.77      754.09     31.67 o 
   5   6  16      154.80      138.04     19.37 o 
   6   6  16       53.77       55.75     15.50 o 
   7   6  16       61.79       32.58     23.31 o 
   8   6  16      497.87      459.53     23.10 o 
   9   6  16      111.03      133.74     17.93 o 
  10   6  16        2.16       -2.54     17.65 o 
  -4   7  16        8.48       13.18     30.05 o 
  -3   7  16       96.63      118.36     21.11 o 
  -2   7  16       80.05       68.99     18.03 o 
  -1   7  16      151.32      167.97     25.02 o 
   0   7  16      110.75       73.22     21.47 o 
   1   7  16       24.95       25.90     24.87 o 
   2   7  16        1.96       10.80     17.96 o 
   3   7  16      363.56      398.28     31.42 o 
   4   7  16       44.51       30.24     17.61 o 
   5   7  16       84.84       73.24     20.79 o 
   6   7  16      223.60      201.30     17.40 o 
   7   7  16       88.98       89.40     15.88 o 
   8   7  16        3.70        5.14     15.21 o 
   9   7  16      292.44      333.94     20.67 o 
  -3   8  16       10.09       19.25     20.51 o 
  -2   8  16       21.26       36.95     18.14 o 
  -1   8  16        0.09       -3.49     23.73 o 
   0   8  16       98.80      163.16     24.50 o 
   1   8  16       69.31       42.13     21.22 o 
   2   8  16       30.62       15.41     30.98 o 
   3   8  16       26.31       40.60     18.63 o 
   4   8  16        8.34        3.64     19.64 o 
   5   8  16        5.61       15.56     17.32 o 
   6   8  16        2.74       -7.60     17.61 o 
   7   8  16       11.95       40.85     19.30 o 
   8   8  16       19.42       24.72     16.25 o 
   9   8  16       80.13       68.96     16.63 o 
  -2   9  16       14.55       45.30     29.24 o 
  -1   9  16       57.24       68.11     27.93 o 
   0   9  16       14.64       13.85     22.99 o 
   1   9  16       28.61        7.03     20.64 o 
   2   9  16        4.42       -6.81     19.65 o 
   3   9  16        7.94        3.49     21.82 o 
   4   9  16      206.72      167.44     21.42 o 
   5   9  16       32.09       22.05     18.48 o 
   6   9  16        6.22        6.54     18.10 o 
   7   9  16        9.27      -18.17     18.17 o 
   8   9  16      230.82      236.45     21.43 o 
   0  10  16        9.13      -26.62     26.62 o 
   1  10  16       67.30        5.43     39.27 o 
   2  10  16        5.51       27.54     22.30 o 
   3  10  16        6.07       -1.95     20.64 o 
   4  10  16        1.81       -2.33     21.38 o 
   5  10  16       93.75      102.91     20.51 o 
   6  10  16        0.30        6.43     19.02 o 
   7  10  16        2.86      -16.11     18.41 o 
   3  11  16       26.90        1.75     25.31 o 
  -2  -8  17        4.26        6.98     27.06 o 
  -1  -8  17        0.63        9.60     27.93 o 
   0  -8  17       21.67       19.00     23.89 o 
  -4  -7  17       20.13      -10.47     28.80 o 
  -3  -7  17        1.70      -26.18     26.18 o 
  -2  -7  17        3.48        8.73     26.18 o 
  -1  -7  17        7.19      -14.62     51.06 o 
   0  -7  17        5.21        7.07     15.41 o 
   1  -7  17       14.77       23.50     15.66 o 
   2  -7  17        0.09      -20.32     41.46 o 
   3  -7  17      116.21      104.24     48.44 o 
  -5  -6  17        5.02       -3.49     27.93 o 
  -4  -6  17      128.07      118.69     29.67 o 
  -3  -6  17        8.90       18.33     26.18 o 
  -2  -6  17        2.08      -15.90     15.90 o 
  -1  -6  17       15.56       17.95     20.66 o 
   0  -6  17       29.92       23.95     14.67 o 
   1  -6  17      353.96      332.37     18.68 o 
   2  -6  17        7.66      -18.86     18.86 o 
   3  -6  17        3.44       -2.15     18.50 o 
   4  -6  17       11.19        3.08     28.36 o 
   5  -6  17        0.07        8.00     22.26 o 
  -6  -5  17      107.36       49.75     28.80 o 
  -5  -5  17        3.57       29.67     27.93 o 
  -4  -5  17        8.90      -15.71     25.31 o 
  -3  -5  17        8.02       -7.39     15.66 o 
  -2  -5  17      150.91      146.08     15.80 o 
  -1  -5  17        9.53       -9.49     15.66 o 
   0  -5  17       17.97       23.76     13.69 o 
   1  -5  17       59.47       74.21     18.63 o 
   2  -5  17       89.10      151.82     21.13 o 
   3  -5  17       33.72       27.66     19.42 o 
   4  -5  17       58.07       47.72     21.27 o 
   5  -5  17       20.41       18.99     30.11 o 
   6  -5  17       44.95       73.56     22.86 o 
  -6  -4  17       60.93       49.75     27.93 o 
  -5  -4  17      146.22      127.42     27.93 o 
  -4  -4  17        5.34       -4.72     15.66 o 
  -3  -4  17        1.84       10.62     15.03 o 
  -2  -4  17       17.65       22.31     21.10 o 
  -1  -4  17      229.91      245.16     15.63 o 
   0  -4  17       83.15       75.78     13.22 o 
   1  -4  17      230.03      236.25     20.75 o 
   2  -4  17       49.16       76.54     20.95 o 
   3  -4  17       82.24       78.19     19.29 o 
   4  -4  17        4.28        4.70     19.21 o 
   5  -4  17        5.18       -4.55     16.06 o 
   6  -4  17        3.08      -20.98     20.98 o 
   7  -4  17        3.68       37.45     23.38 o 
  -7  -3  17       13.84       68.95     28.80 o 
  -6  -3  17       33.54       45.38     26.18 o 
  -5  -3  17       28.84       27.37     16.28 o 
  -4  -3  17        1.98       -4.82     15.39 o 
  -3  -3  17      439.58      460.72     21.60 o 
  -2  -3  17       25.16       25.21     12.73 o 
  -1  -3  17      407.76      380.03     16.66 o 
   0  -3  17       19.68       -3.98     16.36 o 
   1  -3  17      100.57      119.55     15.98 o 
   2  -3  17      231.83      209.57     16.50 o 
   3  -3  17       36.88       55.38     13.17 o 
   4  -3  17      126.79      170.83     20.09 o 
   5  -3  17       40.99       50.28     15.46 o 
   6  -3  17        5.12      -15.92     16.44 o 
   7  -3  17      106.15      156.46     19.46 o 
  -7  -2  17       22.71       21.82     27.93 o 
  -6  -2  17       83.22       70.07     17.77 o 
  -5  -2  17      122.65       81.34     20.51 o 
  -4  -2  17       66.34       29.67     15.43 o 
  -3  -2  17       53.07       52.56     13.14 o 
  -2  -2  17        6.20       11.68     11.84 o 
  -1  -2  17       21.40       21.42     13.96 o 
   0  -2  17      171.92      192.93     17.50 o 
   1  -2  17        3.83       -1.74     13.90 o 
   2  -2  17      158.64      113.99     15.26 o 
   3  -2  17       50.24       44.58     14.95 o 
   4  -2  17       49.30       13.35     29.68 o 
   5  -2  17      171.32      156.78     14.99 o 
   6  -2  17       96.25      120.84     25.21 o 
   7  -2  17        5.08       -1.04     16.90 o 
   8  -2  17       19.28       14.12     16.22 o 
  -7  -1  17        4.50      -26.18     26.18 o 
  -6  -1  17       18.83       35.37     16.96 o 
  -5  -1  17       46.54       56.99     16.35 o 
  -4  -1  17      301.86      330.77     19.10 o 
  -3  -1  17      173.98      183.28     19.67 o 
  -2  -1  17      835.57      852.05     50.96 o 
  -1  -1  17        1.04        4.13     13.73 o 
   0  -1  17        2.70        3.29     13.41 o 
   1  -1  17      129.31      124.15     15.99 o 
   2  -1  17      158.99      171.73     16.30 o 
   3  -1  17        5.47       14.51     13.59 o 
   4  -1  17       22.77       22.82     13.48 o 
   5  -1  17       35.53       16.23     14.69 o 
   6  -1  17      265.70      302.98     25.36 o 
   7  -1  17       18.47        6.52     16.77 o 
   8  -1  17       84.22      126.80     16.42 o 
  -7   0  17       27.28       13.96     25.31 o 
  -6   0  17       11.02       29.67     24.44 o 
  -5   0  17      234.93      235.64     27.93 o 
  -4   0  17       22.09       -8.73     22.69 o 
  -3   0  17      276.96      236.25     20.75 o 
  -2   0  17      147.77      152.50     15.62 o 
  -1   0  17      112.12      129.14     15.12 o 
   0   0  17       45.31       30.97     13.31 o 
   1   0  17        8.86        3.44     13.33 o 
   2   0  17      278.22      221.71     21.18 o 
   3   0  17      117.06      133.33     15.23 o 
   4   0  17      516.92      456.34     20.25 o 
   5   0  17       37.76       64.85     14.45 o 
   6   0  17       69.56       99.40     14.21 o 
   7   0  17       17.69       48.77     41.02 o 
   8   0  17      191.88      170.56     20.96 o 
   9   0  17        0.09       -9.90     20.22 o 
  -7   1  17       11.11       24.44     27.06 o 
  -6   1  17        2.26      -13.09     24.44 o 
  -5   1  17        2.61       20.07     23.56 o 
  -4   1  17      155.25      169.31     26.18 o 
  -3   1  17       43.72       55.48     15.52 o 
  -2   1  17      238.13      282.99     18.47 o 
  -1   1  17      132.59      140.41     15.41 o 
   0   1  17       74.82       50.02     13.61 o 
   1   1  17      440.84      485.14     20.92 o 
   2   1  17        2.82       -0.05     13.06 o 
   3   1  17      429.31      451.71     19.66 o 
   4   1  17       76.20       68.67     18.40 o 
   5   1  17       81.40       93.91     19.64 o 
   6   1  17       10.96       28.15     22.26 o 
   7   1  17      155.36      158.83     15.24 o 
   8   1  17       71.20       37.44     18.26 o 
   9   1  17        1.22       -2.94     18.91 o 
  -6   2  17       73.86      105.60     27.93 o 
  -5   2  17        7.22      -16.58     25.31 o 
  -4   2  17       55.58       75.63     19.92 o 
  -3   2  17       33.79       54.88     16.31 o 
  -2   2  17        6.03       22.06     15.02 o 
  -1   2  17      845.57      906.11     30.37 o 
   0   2  17       67.41       55.67     15.79 o 
   1   2  17       80.57       73.48     13.92 o 
   2   2  17       73.13      109.90     14.11 o 
   3   2  17       32.16       12.91     17.19 o 
   4   2  17      362.55      389.62     24.94 o 
   5   2  17       20.81        3.41     17.17 o 
   6   2  17       41.57       28.22     18.08 o 
   7   2  17       17.05       18.50     16.36 o 
   8   2  17       26.96       27.93     14.05 o 
   9   2  17        3.07       -9.97     21.10 o 
  -6   3  17       13.35      -26.18     27.06 o 
  -5   3  17       12.14       14.84     26.18 o 
  -4   3  17       17.52       18.23     17.68 o 
  -3   3  17       44.54       26.85     30.08 o 
  -2   3  17      291.76      216.99     22.14 o 
  -1   3  17       40.58       27.49     14.42 o 
   0   3  17      616.73      688.20     41.03 o 
   1   3  17        9.12       -6.84     12.98 o 
   2   3  17     2657.53     2570.04     76.16 o 
   3   3  17       10.30       22.65     17.57 o 
   4   3  17      322.11      327.19     37.53 o 
   5   3  17       17.80        2.00     17.27 o 
   6   3  17      198.02      202.10     18.37 o 
   7   3  17       78.30       69.71     21.21 o 
   8   3  17      189.00      155.97     15.13 o 
   9   3  17        2.90      -17.38     17.38 o 
  -5   4  17       22.91       10.47     29.67 o 
  -4   4  17        6.04       29.67     18.11 o 
  -3   4  17       69.65       94.01     21.04 o 
  -2   4  17       40.64       64.05     16.18 o 
  -1   4  17      183.43      186.02     27.12 o 
   0   4  17       76.94       53.27     14.08 o 
   1   4  17       47.87       56.53     22.26 o 
   2   4  17      208.55      241.77     31.42 o 
   3   4  17      315.15      372.98     28.80 o 
   4   4  17       19.38       37.75     27.06 o 
   5   4  17       55.06       41.95     15.18 o 
   6   4  17        2.52        7.46     15.50 o 
   7   4  17      397.64      360.32     20.54 o 
   8   4  17        2.47        8.65     16.29 o 
   9   4  17        1.11       -8.35     14.36 o 
  -5   5  17       66.52       67.20     30.55 o 
  -4   5  17       10.56       23.05     18.99 o 
  -3   5  17       69.88       59.50     18.30 o 
  -2   5  17       15.22       24.22     16.22 o 
  -1   5  17       31.99       34.17     15.21 o 
   0   5  17       93.27      112.18     21.58 o 
   1   5  17      360.26      396.99     26.21 o 
   2   5  17       50.33       45.64     39.27 o 
   3   5  17      304.74      308.52     23.89 o 
   4   5  17      206.23      205.98     18.06 o 
   5   5  17       23.76       40.79     15.78 o 
   6   5  17      137.25       96.57     16.66 o 
   7   5  17      182.61      200.31     18.47 o 
   8   5  17       46.50       49.84     16.61 o 
   9   5  17       41.93       45.65     14.24 o 
  -4   6  17        0.37        0.79     20.47 o 
  -3   6  17        2.77      -18.29     18.29 o 
  -2   6  17      159.62      195.35     19.99 o 
  -1   6  17        0.14       -0.88     15.31 o 
   0   6  17       66.36       85.58     21.18 o 
   1   6  17        8.45        8.82     19.16 o 
   2   6  17      107.76      150.53     39.71 o 
   3   6  17       45.93       56.48     24.44 o 
   4   6  17      162.04      156.32     16.77 o 
   5   6  17        0.58        5.92     16.00 o 
   6   6  17      261.22      291.67     19.82 o 
   7   6  17       81.65       87.33     34.78 o 
   8   6  17      117.67      110.37     28.48 o 
   9   6  17       12.99       15.99     17.34 o 
  -3   7  17        1.07      -19.05     19.05 o 
  -2   7  17       84.31       54.81     18.43 o 
  -1   7  17        0.12      -18.42     22.21 o 
   0   7  17        2.06       13.09     26.18 o 
   1   7  17       38.78       45.17     23.56 o 
   2   7  17       94.42       71.85     21.82 o 
   3   7  17        5.12        3.97     18.19 o 
   4   7  17       19.24       64.50     51.93 o 
   5   7  17        3.30       -4.86     17.84 o 
   6   7  17      118.24      121.51     17.46 o 
   7   7  17      121.87      159.97     18.61 o 
   8   7  17       33.74       38.39     31.06 o 
   9   7  17       54.78       48.58     17.77 o 
  -2   8  17        3.00       20.92     19.79 o 
  -1   8  17       57.85       72.30     26.31 o 
   0   8  17        6.16       12.81     23.52 o 
   1   8  17       56.36       56.41     34.47 o 
   2   8  17      129.72      123.08     21.79 o 
   3   8  17      266.69      254.85     24.45 o 
   4   8  17       72.26      118.82     20.87 o 
   5   8  17        7.14       15.96     19.26 o 
   6   8  17        3.61       -0.35     19.35 o 
   7   8  17      158.01      163.42     21.69 o 
   8   8  17       12.27       11.07     17.33 o 
  -1   9  17        0.93       -8.73     25.77 o 
   0   9  17        0.40      -23.79     23.79 o 
   1   9  17        2.92      -20.21     23.35 o 
   2   9  17       30.75       28.05     21.89 o 
   3   9  17        0.16      -11.69     27.06 o 
   4   9  17      127.72      101.13     22.20 o 
   5   9  17        0.26      -15.04     19.54 o 
   6   9  17        5.38      -12.13     20.22 o 
   7   9  17        2.01       -5.13     45.82 o 
   1  10  17       12.27       46.51     25.11 o 
   2  10  17       45.06       61.25     24.25 o 
   3  10  17        5.32       21.82     26.18 o 
   4  10  17       21.86        6.02     23.56 o 
   5  10  17        9.58       34.43     21.78 o 
  -2  -7  18        2.05      -10.47     27.06 o 
  -1  -7  18        5.36        3.84     33.16 o 
   0  -7  18       65.09       79.29     16.64 o 
   1  -7  18        2.14       18.01     21.22 o 
  -4  -6  18       19.98       35.78     28.80 o 
  -3  -6  18       54.55       79.42     27.93 o 
  -2  -6  18       16.51       11.08     16.90 o 
  -1  -6  18       69.31      103.90     18.71 o 
   0  -6  18       11.12       14.71     16.69 o 
   1  -6  18       14.73       41.46     20.21 o 
   2  -6  18        0.38      -19.54     19.54 o 
   3  -6  18        1.60        5.70     31.42 o 
   4  -6  18        0.18       39.19     54.98 o 
  -5  -5  18      102.97       89.89     29.67 o 
  -4  -5  18        0.04       12.22     26.18 o 
  -3  -5  18      101.19       67.53     17.77 o 
  -2  -5  18       40.43       40.92     28.36 o 
  -1  -5  18       85.77       80.37     16.47 o 
   0  -5  18       60.86       34.02     19.16 o 
   1  -5  18       33.95       38.44     19.82 o 
   2  -5  18       44.16       50.89     37.96 o 
   3  -5  18       18.92       39.83     19.68 o 
   4  -5  18       19.89       37.53     21.79 o 
   5  -5  18       46.13       44.51     22.45 o 
  -5  -4  18      140.21      109.09     28.80 o 
  -4  -4  18       49.66       50.32     16.90 o 
  -3  -4  18        5.53       -5.30     18.76 o 
  -2  -4  18       90.93       76.49     14.45 o 
  -1  -4  18       53.37       39.03     13.75 o 
   0  -4  18        4.05       16.86     24.44 o 
   1  -4  18        0.06       32.14     19.16 o 
   2  -4  18        0.46       13.96     18.85 o 
   3  -4  18       39.44        3.84     18.88 o 
   4  -4  18       19.15       27.08     20.75 o 
   5  -4  18        0.19      -21.13     21.13 o 
   6  -4  18       34.79       24.44     23.73 o 
  -6  -3  18       91.16      130.91     30.55 o 
  -5  -3  18       24.01       34.47     17.15 o 
  -4  -3  18      168.73      136.68     20.95 o 
  -3  -3  18       27.53       22.13     15.73 o 
  -2  -3  18        4.21        8.44     13.16 o 
  -1  -3  18       20.55       31.63     17.92 o 
   0  -3  18      116.94      125.64     20.51 o 
   1  -3  18       10.42       17.23     18.40 o 
   2  -3  18        3.15       -1.86     15.08 o 
   3  -3  18       29.96       34.28     13.82 o 
   4  -3  18      184.85      227.72     16.74 o 
   5  -3  18      120.34      127.33     17.77 o 
   6  -3  18       96.67      109.86     18.60 o 
   7  -3  18        2.28       19.96     18.68 o 
  -6  -2  18       52.77       33.55     18.13 o 
  -5  -2  18       10.50       24.48     17.25 o 
  -4  -2  18        1.05      -15.11     15.11 o 
  -3  -2  18       64.00       78.55     23.56 o 
  -2  -2  18       15.05       42.36     18.22 o 
  -1  -2  18       98.55      101.55     20.07 o 
   0  -2  18        7.89       10.69     21.03 o 
   1  -2  18       21.03       50.76     15.26 o 
   2  -2  18      134.62      104.72     16.09 o 
   3  -2  18       55.91       42.34     20.26 o 
   4  -2  18        7.69        5.64     19.22 o 
   5  -2  18       96.17      101.74     15.15 o 
   6  -2  18       38.54       62.02     17.04 o 
   7  -2  18       21.93       20.08     17.37 o 
  -6  -1  18        8.73      -13.09     24.44 o 
  -5  -1  18        4.35        4.36     23.56 o 
  -4  -1  18       34.96       21.82     22.69 o 
  -3  -1  18        7.40       10.08     18.40 o 
  -2  -1  18       16.18       29.60     17.75 o 
  -1  -1  18      359.62      336.96     31.87 o 
   0  -1  18      130.73      125.38     16.13 o 
   1  -1  18      294.47      241.19     17.93 o 
   2  -1  18      193.42      213.84     17.45 o 
   3  -1  18       21.09       17.40     14.96 o 
   4  -1  18       76.87       45.93     19.47 o 
   5  -1  18      329.36      364.15     20.41 o 
   6  -1  18       31.18       28.09     13.62 o 
   7  -1  18       64.71       51.31     19.38 o 
   8  -1  18        0.57      -16.26     16.26 o 
  -6   0  18        9.40      -16.58     24.44 o 
  -5   0  18       11.22       13.09     24.44 o 
  -4   0  18       51.21       50.62     24.44 o 
  -3   0  18        8.25       -9.81     17.39 o 
  -2   0  18      206.34      205.04     35.37 o 
  -1   0  18       73.96       83.76     15.36 o 
   0   0  18      316.45      345.94     19.02 o 
   1   0  18      185.51      196.43     26.96 o 
   2   0  18      510.54      575.87     24.32 o 
   3   0  18       85.21       72.96     15.30 o 
   4   0  18        2.03       24.49     14.68 o 
   5   0  18       98.98      103.48     16.51 o 
   6   0  18       69.89       58.12     13.71 o 
   7   0  18       30.75       78.10     17.34 o 
   8   0  18        6.29       10.69     29.57 o 
  -6   1  18       12.34        3.49     25.31 o 
  -5   1  18        0.79       48.00     25.31 o 
  -4   1  18       45.53       21.82     23.56 o 
  -3   1  18       63.30       97.08     16.82 o 
  -2   1  18      549.25      526.95     43.36 o 
  -1   1  18       19.59       19.04     15.39 o 
   0   1  18      786.80      717.79     34.24 o 
   1   1  18       27.93       36.51     14.49 o 
   2   1  18       68.70       42.92     18.68 o 
   3   1  18       17.03       29.96     14.51 o 
   4   1  18       28.28       21.94     19.85 o 
   5   1  18        5.03        3.32     18.88 o 
   6   1  18      201.55      160.55     22.93 o 
   7   1  18       38.23       32.66     17.13 o 
   8   1  18        2.11        4.30     18.37 o 
   9   1  18       31.02       15.71     25.71 o 
  -6   2  18        9.03       15.71     27.06 o 
  -5   2  18       35.68       23.56     26.18 o 
  -4   2  18       23.57       18.33     25.31 o 
  -3   2  18       47.83       32.41     16.40 o 
  -2   2  18       88.81       68.21     15.91 o 
  -1   2  18       13.87       42.18     15.16 o 
   0   2  18       60.45       55.81     14.82 o 
   1   2  18      535.19      567.78     50.90 o 
   2   2  18      169.44      150.02     25.53 o 
   3   2  18       45.68       44.21     19.21 o 
   4   2  18       23.99       37.15     27.49 o 
   5   2  18       39.40        4.25     19.03 o 
   6   2  18      372.73      390.26     73.31 o 
   7   2  18       32.68       46.84     17.51 o 
   8   2  18        1.28        2.42     16.45 o 
   9   2  18        2.43      -14.33     26.45 o 
  -5   3  18       26.45        5.24     27.93 o 
  -4   3  18       45.59       47.08     21.95 o 
  -3   3  18       62.74      100.13     19.60 o 
  -2   3  18      384.24      429.53     26.16 o 
  -1   3  18       85.33      125.16     21.48 o 
   0   3  18      129.36      146.54     16.44 o 
   1   3  18       25.56       10.94     13.75 o 
   2   3  18        2.21       11.98     19.67 o 
   3   3  18      261.26      266.10     23.73 o 
   4   3  18        0.71       -8.28     30.55 o 
   5   3  18        1.87       10.74     30.98 o 
   6   3  18      221.91      209.73     28.25 o 
   7   3  18       70.33       76.88     30.46 o 
   8   3  18       46.99       49.56     16.50 o 
   9   3  18        0.05      -10.95     18.05 o 
  -5   4  18       45.87        7.85     28.80 o 
  -4   4  18      195.00      219.78     51.06 o 
  -3   4  18        1.48        2.54     17.71 o 
  -2   4  18        4.77       -2.85     17.84 o 
  -1   4  18       79.41       91.93     16.96 o 
   0   4  18       20.90       18.20     15.04 o 
   1   4  18       22.22       25.21     19.85 o 
   2   4  18       77.20       94.13     20.55 o 
   3   4  18      123.40      105.18     20.02 o 
   4   4  18       81.89      102.86     20.62 o 
   5   4  18      350.30      288.14     19.87 o 
   6   4  18      127.75      158.98     18.65 o 
   7   4  18      269.08      301.11     24.48 o 
   8   4  18       43.21       50.61     17.81 o 
   9   4  18        0.88       18.69     15.13 o 
  -4   5  18        0.23       -2.92     20.02 o 
  -3   5  18       91.49      111.25     20.10 o 
  -2   5  18       48.62       79.73     18.67 o 
  -1   5  18        4.48        7.71     16.31 o 
   0   5  18        3.35       11.20     53.24 o 
   1   5  18      116.34      124.23     36.22 o 
   2   5  18      192.95      216.17     23.09 o 
   3   5  18       22.73       27.93     19.68 o 
   4   5  18      164.36      162.81     21.51 o 
   5   5  18       67.88       64.17     22.53 o 
   6   5  18       44.08       59.07     16.98 o 
   7   5  18      237.01      233.48     32.61 o 
   8   5  18       46.09       73.69     26.86 o 
   9   5  18       54.95       69.84     15.01 o 
  -3   6  18       71.14       69.89     23.47 o 
  -2   6  18       18.11        0.33     18.41 o 
  -1   6  18        3.13       -7.78     16.69 o 
   0   6  18      120.55      146.38     23.91 o 
   1   6  18       31.79       31.21     21.63 o 
   2   6  18       76.97      115.33     22.58 o 
   3   6  18        9.12        3.15     19.96 o 
   4   6  18       15.95       -2.38     19.03 o 
   5   6  18       21.01       27.51     17.17 o 
   6   6  18       97.03      123.01     18.35 o 
   7   6  18       28.07       10.45     17.15 o 
   8   6  18       41.95       31.54     17.59 o 
  -3   7  18       48.85       25.38     32.07 o 
  -2   7  18        0.65      -10.59     18.86 o 
  -1   7  18       18.99       -3.49     29.67 o 
   0   7  18       29.16       14.36     22.02 o 
   1   7  18        3.85      -30.11     30.11 o 
   2   7  18      216.46      189.37     23.09 o 
   3   7  18       72.62       99.44     21.95 o 
   4   7  18        1.34      -15.59     19.53 o 
   5   7  18        5.08       -0.51     20.32 o 
   6   7  18        0.51       -6.24     16.85 o 
   7   7  18       48.73       57.52     18.50 o 
   8   7  18       55.78       68.44     27.69 o 
  -1   8  18       32.45       16.44     26.64 o 
   0   8  18       84.95       79.42     31.42 o 
   1   8  18       83.81       92.90     41.89 o 
   2   8  18        8.39        8.25     21.54 o 
   3   8  18       30.92       26.85     27.93 o 
   4   8  18       10.12        4.01     20.48 o 
   5   8  18       14.03       46.00     20.99 o 
   6   8  18        1.66      -15.37     20.83 o 
   7   8  18      151.61      155.61     23.35 o 
   0   9  18        7.01       -5.91     25.90 o 
   1   9  18       22.88       47.13     29.67 o 
   2   9  18       27.82       29.18     27.93 o 
   3   9  18        4.26       19.33     24.00 o 
   4   9  18        9.45        5.02     20.87 o 
   5   9  18       16.16       -2.27     22.00 o 
   6   9  18       43.74       48.39     34.47 o 
  -2  -6  19       25.51       27.93     27.06 o 
  -1  -6  19        4.36        2.91     16.05 o 
   0  -6  19       19.72      -18.40     28.80 o 
   1  -6  19        0.01       21.90     21.22 o 
   2  -6  19       15.75       45.87     21.89 o 
  -4  -5  19       15.20       19.20     27.93 o 
  -3  -5  19       33.29       44.87     17.86 o 
  -2  -5  19       99.57       37.42     17.25 o 
  -1  -5  19        0.13       -7.80     19.68 o 
   0  -5  19        0.88        2.57     19.96 o 
   1  -5  19        1.72       20.43     20.95 o 
   2  -5  19       52.47       60.28     20.99 o 
   3  -5  19        3.84      -13.90     21.82 o 
   4  -5  19       11.66       15.33     21.78 o 
  -4  -4  19       23.02       16.85     17.86 o 
  -3  -4  19        0.13        3.05     16.66 o 
  -2  -4  19        3.32      -18.33     21.82 o 
  -1  -4  19       21.27       -0.22     18.63 o 
   0  -4  19       73.94       81.76     19.42 o 
   1  -4  19       19.32       20.82     19.54 o 
   2  -4  19       14.00       35.52     20.08 o 
   3  -4  19      199.68      192.98     23.52 o 
   4  -4  19       20.17       38.54     26.18 o 
   5  -4  19       33.10       10.55     22.73 o 
  -5  -3  19        0.97       14.78     17.58 o 
  -4  -3  19       27.89       24.12     30.55 o 
  -3  -3  19      105.04      110.84     25.31 o 
  -2  -3  19       32.90       38.08     24.87 o 
  -1  -3  19        1.49        7.76     18.37 o 
   0  -3  19        9.81       35.17     19.03 o 
   1  -3  19      120.59      165.10     41.02 o 
   2  -3  19        7.25       19.20     30.55 o 
   3  -3  19      199.22      170.63     17.64 o 
   4  -3  19       12.59       16.71     15.11 o 
   5  -3  19        0.74       -0.98     17.26 o 
   6  -3  19        2.17      -18.07     18.07 o 
  -5  -2  19        9.46       -0.87     24.44 o 
  -4  -2  19       11.40       -1.75     22.69 o 
  -3  -2  19        1.49       16.58     22.69 o 
  -2  -2  19       40.82       47.13     21.82 o 
  -1  -2  19       10.41       10.39     18.23 o 
   0  -2  19      300.59      263.68     27.06 o 
   1  -2  19      223.90      176.31     18.02 o 
   2  -2  19       84.74       90.36     17.45 o 
   3  -2  19       12.32      -11.89     15.95 o 
   4  -2  19       64.25       41.42     17.02 o 
   5  -2  19       14.57       18.88     14.81 o 
   6  -2  19       27.56       27.11     17.94 o 
   7  -2  19        8.49       -1.50     42.43 o 
  -5  -1  19        2.71        0.00     24.44 o 
  -4  -1  19       73.25       68.95     25.31 o 
  -3  -1  19       20.28       22.69     22.69 o 
  -2  -1  19      105.63       79.25     20.02 o 
  -1  -1  19       70.12       76.00     16.62 o 
   0  -1  19      127.23      158.01     17.82 o 
   1  -1  19      110.76      111.33     16.98 o 
   2  -1  19      329.02      347.06     20.30 o 
   3  -1  19        2.15       15.99     16.09 o 
   4  -1  19        0.26       -2.00     20.51 o 
   5  -1  19        8.55       10.61     16.34 o 
   6  -1  19       40.16       34.51     30.36 o 
   7  -1  19        2.99        4.98     17.02 o 
  -5   0  19       43.08       35.78     26.18 o 
  -4   0  19       54.07       55.86     26.18 o 
  -3   0  19       55.07       89.94     27.93 o 
  -2   0  19        2.25        6.43     26.46 o 
  -1   0  19      395.58      407.76     21.55 o 
   0   0  19       38.31       35.83     19.32 o 
   1   0  19        0.99       -5.97     19.30 o 
   2   0  19       22.18       30.97     16.16 o 
   3   0  19        1.07       -0.38     15.46 o 
   4   0  19        4.85      -14.79     14.79 o 
   5   0  19        0.82        0.18     15.71 o 
   6   0  19        5.01        4.97     13.98 o 
   7   0  19       47.44       46.28     28.80 o 
   8   0  19       19.84       21.27     21.27 o 
  -5   1  19       74.45       96.88     27.93 o 
  -4   1  19       38.64       47.13     27.06 o 
  -3   1  19      261.16      302.16     24.53 o 
  -2   1  19        0.76        9.84     18.98 o 
  -1   1  19       92.33      104.48     20.10 o 
   0   1  19       77.65       88.88     15.66 o 
   1   1  19      330.87      368.36     31.28 o 
   2   1  19       16.48       -9.79     19.50 o 
   3   1  19       26.86       58.24     19.19 o 
   4   1  19       12.40        0.93     15.28 o 
   5   1  19       93.04      159.86     23.57 o 
   6   1  19        7.47        7.19     21.63 o 
   7   1  19      245.72      233.79     18.52 o 
   8   1  19        0.21      -12.49     19.20 o 
  -5   2  19        5.39       45.38     27.06 o 
  -4   2  19        0.18       13.09     27.93 o 
  -3   2  19       26.47       61.17     18.34 o 
  -2   2  19       22.04       31.53     26.92 o 
  -1   2  19       21.58       33.02     15.83 o 
   0   2  19        4.90        9.57     15.91 o 
   1   2  19       40.44       22.67     14.84 o 
   2   2  19       11.21       12.87     14.79 o 
   3   2  19       26.07       29.04     20.49 o 
   4   2  19        7.82       -3.39     26.62 o 
   5   2  19      333.94      324.27     26.14 o 
   6   2  19      247.09      215.66     23.57 o 
   7   2  19       14.62       41.22     18.33 o 
   8   2  19       11.32       -5.19     15.69 o 
  -4   3  19       61.50       30.55     29.67 o 
  -3   3  19      129.26      162.35     20.36 o 
  -2   3  19        4.87       13.16     17.16 o 
  -1   3  19       12.44       27.78     16.32 o 
   0   3  19      192.37      223.14     18.65 o 
   1   3  19       33.07       21.09     15.40 o 
   2   3  19      136.61      117.15     21.81 o 
   3   3  19       50.50       52.22     42.76 o 
   4   3  19       52.32       91.66     32.73 o 
   5   3  19      120.00      104.52     22.76 o 
   6   3  19      392.60      383.43     23.50 o 
   7   3  19       20.57       12.62     22.12 o 
   8   3  19        0.32       34.18     27.19 o 
  -4   4  19       13.89       13.46     23.23 o 
  -3   4  19       10.34       36.11     21.73 o 
  -2   4  19       84.31      115.16     19.34 o 
  -1   4  19        2.00      -23.30     23.30 o 
   0   4  19       77.94       63.26     16.79 o 
   1   4  19        4.06       -1.31     21.31 o 
   2   4  19       40.80       62.62     21.31 o 
   3   4  19      228.52      253.06     24.69 o 
   4   4  19       41.75       55.01     21.63 o 
   5   4  19      109.71      145.12     35.85 o 
   6   4  19       16.20        9.47     17.36 o 
   7   4  19       10.12       14.60     17.70 o 
   8   4  19        3.59       13.22     19.05 o 
  -3   5  19       65.89       54.15     20.47 o 
  -2   5  19       39.53       39.96     18.86 o 
  -1   5  19      140.79      135.82     19.47 o 
   0   5  19        1.98       11.11     22.21 o 
   1   5  19      325.56      413.39     31.86 o 
   2   5  19       31.93       13.51     56.29 o 
   3   5  19       24.54       52.71     41.89 o 
   4   5  19       10.74        3.37     16.76 o 
   5   5  19      143.09      137.25     18.98 o 
   6   5  19       24.44       27.96     17.87 o 
   7   5  19       34.93       29.77     23.63 o 
   8   5  19       11.50       14.90     22.20 o 
  -3   6  19       64.09       77.20     21.67 o 
  -2   6  19      117.37      149.10     21.28 o 
  -1   6  19        5.86       13.09     18.52 o 
   0   6  19       10.54       44.36     30.98 o 
   1   6  19        3.08       18.70     22.12 o 
   2   6  19      277.70      300.87     26.14 o 
   3   6  19        1.54      -10.01     21.13 o 
   4   6  19        4.45        2.07     20.18 o 
   5   6  19       12.32        8.53     18.14 o 
   6   6  19      125.53      118.04     29.26 o 
   7   6  19        4.79        7.69     18.25 o 
   8   6  19        9.97      -18.13     18.13 o 
  -2   7  19       40.50       52.34     21.28 o 
  -1   7  19       11.30       24.98     24.85 o 
   0   7  19       87.68      104.04     25.16 o 
   1   7  19       16.44       40.48     23.48 o 
   2   7  19      108.51       86.10     23.89 o 
   3   7  19        0.47        1.82     20.83 o 
   4   7  19       12.66       12.65     21.13 o 
   5   7  19       49.13       52.95     54.98 o 
   6   7  19       90.25       73.69     24.44 o 
   7   7  19       28.71       23.16     19.65 o 
   0   8  19       23.03        7.00     25.57 o 
   1   8  19       44.19       36.35     25.02 o 
   2   8  19       60.28       70.18     23.57 o 
   3   8  19        9.97       -1.25     22.73 o 
   4   8  19        8.86       24.15     23.56 o 
   5   8  19       33.79       17.53     23.12 o 
   6   8  19       10.70        7.83     22.33 o 
   2   9  19        1.20        3.55     24.18 o 
   3   9  19        4.19       -3.03     23.79 o 
   4   9  19        0.06       31.25     23.79 o 
  -2  -5  20        0.71        3.49     24.44 o 
  -1  -5  20       67.77       48.61     21.54 o 
   0  -5  20        0.09       -6.89     21.41 o 
   1  -5  20       36.77        3.80     21.54 o 
   2  -5  20       28.10       49.02     22.99 o 
  -3  -4  20       15.18      -13.96     24.44 o 
  -2  -4  20        7.37       -9.60     24.44 o 
  -1  -4  20       39.04       12.76     34.47 o 
   0  -4  20       35.04       37.53     20.21 o 
   1  -4  20        0.68      -20.75     20.75 o 
   2  -4  20       23.90        1.50     20.99 o 
   3  -4  20        1.26        4.04     22.86 o 
   4  -4  20        0.16      -22.76     22.76 o 
  -4  -3  20       28.65       27.06     25.31 o 
  -3  -3  20       48.13       25.31     24.44 o 
  -2  -3  20      144.43      198.11     27.93 o 
  -1  -3  20       57.80       48.20     20.62 o 
   0  -3  20      232.39      210.32     41.46 o 
   1  -3  20        0.12        1.59     20.02 o 
   2  -3  20       38.37       68.41     56.29 o 
   3  -3  20       23.55       -5.09     38.40 o 
   4  -3  20       22.36       -2.57     42.33 o 
   5  -3  20       24.70       10.40     18.68 o 
  -4  -2  20        2.28      -24.44     24.44 o 
  -3  -2  20       80.15       68.95     24.44 o 
  -2  -2  20        1.58       18.64     19.16 o 
  -1  -2  20        3.15      -24.87     24.87 o 
   0  -2  20       72.88       46.42     20.31 o 
   1  -2  20        3.84        5.11     16.49 o 
   2  -2  20       29.58       28.58     17.24 o 
   3  -2  20        7.43        6.87     17.82 o 
   4  -2  20       35.53       44.30     18.77 o 
   5  -2  20       71.18       76.74     17.26 o 
   6  -2  20       21.54       23.09     18.89 o 
  -4  -1  20       10.84        9.60     25.31 o 
  -3  -1  20       82.86       83.78     26.18 o 
  -2  -1  20       60.21       99.29     30.98 o 
  -1  -1  20      137.65       96.10     52.80 o 
   0  -1  20        0.14        0.90     16.39 o 
   1  -1  20       25.22       12.34     16.59 o 
   2  -1  20        9.21       13.24     16.98 o 
   3  -1  20      136.63      160.54     18.55 o 
   4  -1  20      160.94      180.23     23.14 o 
   5  -1  20      146.50      138.35     19.63 o 
   6  -1  20       14.46       -7.38     15.81 o 
  -4   0  20       30.41       32.29     27.06 o 
  -3   0  20       21.71      -26.18     26.18 o 
  -2   0  20       61.20       67.45     20.49 o 
  -1   0  20       15.34       43.67     17.30 o 
   0   0  20       65.75       57.65     22.82 o 
   1   0  20       76.14       72.47     17.36 o 
   2   0  20        0.10      -10.94     16.60 o 
   3   0  20       50.36       54.34     17.40 o 
   4   0  20      197.68      197.77     20.24 o 
   5   0  20        0.13       12.28     17.13 o 
   6   0  20       81.64       73.06     15.63 o 
   7   0  20        7.68      -11.61     18.39 o 
  -4   1  20        5.78       -4.36     26.18 o 
  -3   1  20        0.23       18.33     27.06 o 
  -2   1  20       82.08      109.03     18.36 o 
  -1   1  20        0.13      -11.81     16.64 o 
   0   1  20       11.68      -16.43     16.43 o 
   1   1  20       29.53       50.03     16.27 o 
   2   1  20      172.62      232.64     27.68 o 
   3   1  20        5.93       -2.73     16.18 o 
   4   1  20      301.96      286.11     20.24 o 
   5   1  20       14.73       17.59     22.59 o 
   6   1  20      179.90      163.58     38.40 o 
   7   1  20        0.11      -16.08     16.08 o 
  -4   2  20        9.83      -22.69     28.80 o 
  -3   2  20       17.59       22.74     22.28 o 
  -2   2  20       48.33       36.69     18.23 o 
  -1   2  20       10.88       53.02     21.24 o 
   0   2  20      150.42      151.19     18.76 o 
   1   2  20      133.23      104.07     17.74 o 
   2   2  20       97.02      105.67     17.05 o 
   3   2  20       10.98       39.95     21.81 o 
   4   2  20       17.58       25.45     22.12 o 
   5   2  20       38.11       31.49     22.21 o 
   6   2  20        2.50      -13.45     22.07 o 
   7   2  20        0.98        1.68     19.33 o 
  -4   3  20       16.52      -20.07     28.80 o 
  -3   3  20      132.74      125.53     20.54 o 
  -2   3  20       12.91       27.27     18.60 o 
  -1   3  20      201.24      176.64     19.38 o 
   0   3  20       87.64      104.82     27.17 o 
   1   3  20        0.24       11.73     16.69 o 
   2   3  20       18.88       -2.38     21.77 o 
   3   3  20      223.25      268.99     37.09 o 
   4   3  20       19.75      -19.79     20.98 o 
   5   3  20       31.95       34.91     21.31 o 
   6   3  20       28.60       43.43     18.52 o 
   7   3  20       13.63       26.16     19.58 o 
  -3   4  20        1.33       -4.46     19.37 o 
  -2   4  20        5.98       22.53     18.68 o 
  -1   4  20       56.84       85.45     20.59 o 
   0   4  20      232.14      252.13     20.22 o 
   1   4  20        1.56       38.26     21.99 o 
   2   4  20       57.13       25.40     23.40 o 
   3   4  20       23.99        6.80     21.13 o 
   4   4  20       74.44       61.95     21.58 o 
   5   4  20      125.67      157.53     20.54 o 
   6   4  20        5.66        0.79     18.16 o 
   7   4  20        0.37      -15.82     18.80 o 
  -2   5  20       56.85       58.14     20.62 o 
  -1   5  20       58.74       68.96     19.64 o 
   0   5  20       12.66       -3.03     22.99 o 
   1   5  20        2.80       24.06     22.44 o 
   2   5  20       67.70       66.09     23.57 o 
   3   5  20       22.00       30.08     21.77 o 
   4   5  20        2.21        4.59     18.22 o 
   5   5  20       18.39      -16.48     26.72 o 
   6   5  20       17.90       32.48     19.27 o 
   7   5  20       16.90        2.66     19.46 o 
  -2   6  20       14.65        1.56     20.51 o 
  -1   6  20       41.39       37.77     18.92 o 
   0   6  20        0.81       -0.51     24.09 o 
   1   6  20       13.13      -22.44     22.44 o 
   2   6  20        0.17       26.41     23.13 o 
   3   6  20       22.94       47.45     23.73 o 
   4   6  20       79.65      134.82     28.36 o 
   5   6  20       98.89       91.90     23.24 o 
   6   6  20      115.64      125.07     21.13 o 
   7   6  20        0.14        1.74     30.65 o 
   0   7  20       24.10       33.29     25.57 o 
   1   7  20       28.04       25.24     25.96 o 
   2   7  20        0.05      -22.12     22.12 o 
   3   7  20       33.66       47.53     23.40 o 
   4   7  20       10.48       14.95     22.93 o 
   5   7  20       35.33       67.02     65.89 o 
   6   7  20       85.88       69.74     24.14 o 
   2   8  20        6.11       11.04     25.50 o 
   3   8  20        0.48      -27.98     39.27 o 
   4   8  20       25.98        6.94     73.75 o 
  -1  -4  21       62.04       57.44     40.58 o 
   0  -4  21        9.03      -24.68     40.58 o 
   1  -4  21        1.15        1.14     22.20 o 
   2  -4  21       35.82       55.33     23.12 o 
  -2  -3  21        3.90      -15.71     24.44 o 
  -1  -3  21       33.86       52.78     30.11 o 
   0  -3  21        0.21       25.00     29.67 o 
   1  -3  21       95.21      100.75     23.24 o 
   2  -3  21        9.04      -16.23     25.75 o 
   3  -3  21       61.91       90.88     37.09 o 
   4  -3  21        2.01       30.39     25.34 o 
  -3  -2  21        5.56        4.36     25.31 o 
  -2  -2  21       25.47        7.85     24.44 o 
  -1  -2  21       34.08       -3.94     20.98 o 
   0  -2  21        1.11      -26.34     28.80 o 
   1  -2  21        1.11      -12.58     21.47 o 
   2  -2  21       54.35       74.30     18.95 o 
   3  -2  21       63.32       91.55     19.92 o 
   4  -2  21       75.72       77.91     23.92 o 
   5  -2  21        8.12       -2.60     16.92 o 
  -3  -1  21        2.14       -0.87     24.44 o 
  -2  -1  21        1.86       10.71     20.66 o 
  -1  -1  21       31.03       70.44     21.95 o 
   0  -1  21      204.52      238.62     49.75 o 
   1  -1  21       30.18       18.60     18.34 o 
   2  -1  21       68.29       47.21     17.81 o 
   3  -1  21       76.12       75.67     19.05 o 
   4  -1  21        3.90       10.59     18.02 o 
   5  -1  21        3.44       -7.34     18.86 o 
  -3   0  21        1.52        5.24     27.06 o 
  -2   0  21      100.18       83.47     22.12 o 
  -1   0  21      112.39       84.74     21.77 o 
   0   0  21        6.82       22.89     17.26 o 
   1   0  21       21.85       11.99     18.30 o 
   2   0  21        0.21       -4.99     17.24 o 
   3   0  21       79.92       82.73     23.70 o 
   4   0  21        0.90      -11.06     17.82 o 
   5   0  21        1.05       -4.14     21.75 o 
   6   0  21        1.36       -5.90     15.67 o 
  -3   1  21        9.04       20.07     27.93 o 
  -2   1  21       15.60        1.12     21.58 o 
  -1   1  21      119.68      148.26     19.51 o 
   0   1  21       21.04       50.71     18.46 o 
   1   1  21       86.38       85.85     21.67 o
[truncated: 5,803 more chars]
